# Supplementary material for: Systematic trait dissection in oilseed rape provides a comprehensive view, further insight, and exact roadmap for yield determination
Source: Biotechnol Biofuels Bioprod. 2022 Apr 19;15:38. doi: 10.1186/s13068-022-02134-w (PMC9019968; doi:10.1186/s13068-022-02134-w)
Supplement: Supplementary file 8 — Additional file 8: Table S1. Phenotypic variation of both parents and the BnaZN-RIL population in six environments. [file 13068_2022_2134_MOESM8_ESM.xlsx]

## Sheet: Table S1
Table S1.Phenotypic variation of both parents and the BnaZN-RIL population in six environments.
Traits			W12	W13	W14	W16	Z13	Z14
SYw	Parents	Zhongshuang11	13.7391	14.75	10.4294	8.07507	24.2769	11.9837
		No.73290	10.3808	17.1088	8.20551	4.38587	20.1447	16.4946
		Pt-test	0.0418013	0.0670225	0.0795907	0.00605114	/	/
	RIL population	Range(Mean)	7.8-23(14.4)	7.2-31.8(17.0)	4.6-27.0(13.0)	3.7-21.7(9.9)	5.1-42.3(20.1)	2.2-35.5(12.3)
SYb	Parents	Zhongshuang11	8.00603	7.73003	4.65	4.82039	18.4353	5.43021
		No.73290	6.94497	10.8981	4.78659	1.7312	15.2344	12.2033
		Pt-test	0.0747522	0.0457756	0.857223	0.00580907	/	/
	RIL population	Range(Mean)	2.7-18.1(9.4)	2.1-20.6(10.1)	2.5-16.9(8.0)	0.8-17.7(5.7)	5.0-30.3(15.0)	1.0-33.7(7.9)
SYm	Parents	Zhongshuang11	5.73306	6.76981	5.77943	3.48336	5.84157	6.11287
		No.73290	3.73152	6.61325	4.20524	2.6812	5.40758	4.29132
		Pt-test	0.00543788	0.914334	0.0106288	0.0174051	/	/
	RIL population	Range(Mean)	1.6-8.7(5.0)	3.1-10.2(6.9)	1.8-8.5(5.2)	1.7-7.1(4.2)	1.5-9.7(5.0)	2.0-9.0(4.8)
PNw	Parents	Zhongshuang11	194.167	177.633	178.5	154.739	293	138.528
		No.73290	241.052	306.7	234.162	149.844	300.854	285
		Pt-test	0.389915	0.122185	0.0418118	0.801247	/	/
	RIL population	Range(Mean)	112.5-467.2(259)	120.1-422.3(255.3)	148.6-402.3(253.2)	93.7-413.2(216.9)	88-569.3(270.1	65.6-457.7(195.2)
PNb	Parents	Zhongshuang11	122.8	109.022	100.9	88.8611	131	80.2986
		No.73290	164.892	194.9	149.583	45.1111	218.75	233.667
		Pt-test	0.0401297	0.0199839	0.0138526	0.00817841	/	/
	RIL population	Range(Mean)	55.0-406.3(177.9)	34.5-324(163.5)	93.4-311.5(168.8)	19.7-308.3(132.5)	81.5-502.8(205.3)	17.9-377.3(135.5)
PNm	Parents	Zhongshuang11	71.3667	71.6667	75.7611	63.6	59.5	60.875
		No.73290	87.9704	108.261	107.394	95.65	87.375	51.3333
		Pt-test	0.0231817	0.00323537	0.00251258	0.00130411	/	/
	RIL population	Range(Mean)	41.7-108.6(79.3)	67.2-117.1(92.1)	47.4-117.9(87.6)	53.7-122(86.4)	30-99(65.6)	40.5-97.3(64.7)
SNPP	Parents	Zhongshuang11	19.8433	19.9092	15.903	13.2962	23.2725	17.9427
		No.73290	8.97667	12.3993	8.18717	6.56819	15.8154	21.3764
		Pt-test	0.0010743	0.0186885	0.0235498	0.0093619	/	/
	RIL population	Range(Mean)	6.3-25.5(14.6)	5.5-26.1(15.6)	4.0-19.7(12.6)	3.4-21.0(11.5)	6.2-27.3(17.5)	4.1-41.1(16.1)
TSW	Parents	Zhongshuang11	4.33938	4.56837	4.70012	4.05309	4.23231	5.38996
		No.73290	5.80736	4.86821	4.68796	4.44172	3.93979	4.44537
		Pt-test	0.00498446	0.491407	0.93067	0.102769	/	/
	RIL population	Range(Mean)	3.2-6.8(5.1)	3.0-6.5(4.9)	3.4-6.5(4.8)	2.8-5.6(4.3)	3.0-6.0(4.4)	2.3-6.8(4.8)
BoT	Parents	Zhongshuang11	/	135.5	94.5	/	166.5	/
		No.73290	/	112	95	/	165.5	/
		Pt-test	/	0.00380076	0.698489	/	0.591752	/
	RIL population	Range(Mean)	/	97.0-144(107.8)	84.5-105.5(94.2)	63.0-121.0(86.7)	163-180(168)	/
BuT	Parents	Zhongshuang11	/	152	146.5	/	173	/
		No.73290	/	149.5	126	/	170	/
		Pt-test	/	0.497481	0.00213097	/	0.571429	/
	RIL population	Range(Mean)	/	121-156.5(141.9)	109.5-155.5(126.7)	102-150.5(134.2)	168-177.5(171.7)
FlT	Parents	Zhongshuang11	182.667	164	165.5	/	193.5	/
		No.73290	169	161	155	/	193.5	/
		Pt-test	0.000280391	0.42265	0.00225989	/	1	/
	RIL population	Range(Mean)	114.5-189(169.7)	147-169(160)	123.5-168(152.1)	144.5-165.5(155.4)	192-203.5(195.4)	/
FET	Parents	Zhongshuang11	/	187	186.5	/	207	/
		No.73290	/	186.5	185	/	207.5	/
		Pt-test	/	0.830969	0.311753	/	0.42265	/
	RIL population	Range(Mean)	/	171-197.5(183.2)	170.5-189.5(183.8)	173.5-190(181)	204.5-213(207.4)	/
MaT	Parents	Zhongshuang11	234	218.5	218	/	248.5	/
		No.73290	234	225	218	/	249	/
		Pt-test	/	0.0283344	/	/	0.42265	/
	RIL population	Range(Mean)	229-235(233.6)	216-227(221)	211-220(217.5)	209.5-216(212.9)	248-252(249.8)	/
PH	Parents	Zhongshuang11	177.97	142.65	173.65	150.5	131	139.701
		No.73290	159.77	144.456	153.95	137.15	143.689	144.333
		Pt-test	0.00732592	0.793233	0.00214615	0.00508102	/	/
	RIL population	Range(Mean)	134.1-200(173.7)	133.3-179.2(156.2)	128.9-187.7(161.3)	100.7-178.7(148.4)	105.3-161.5(129.9)	111.9-166.5(138.4)
PL	Parents	Zhongshuang11	88.6767	89.28	89.685	86.28	82.8333	92.3937
		No.73290	62.5033	82.005	69.51	75.25	72.2104	60.1
		Pt-test	0.00588923	0.176259	0.0164875	0.0186596	/	/
	RIL population	Range(Mean)	36.8-102.2(69.3)	52.8-103.5(78.1)	45.2-97.2(71.1)	50-97.1(74.7)	49.9-102.2(73.5)	52.8-103.9(76.1)
PBH	Parents	Zhongshuang11	85.7	58.3167	95.55	72.75	55.25	61.3889
		No.73290	58.6	49.6	70.1611	60.35	39.3333	60.6667
		Pt-test	0.00581371	0.278111	0.071654	0.148385	/	/
	RIL population	Range(Mean)	42.3-107.3(71.1)	45.2-88.7(67.1)	47.9-100.6(74.0)	40.1-95(67.6)	4.3-60.1(41.1)	33.1-79.1(53.1)
MIL	Parents	Zhongshuang11	49.937	56.35	53.4278	53.6889	44.3333	53.3403
		No.73290	64.6	67.2056	66.0556	63.25	59.6458	57.5
		Pt-test	0.000983484	0.00530678	0.00589639	0.0134062	/	/
	RIL population	Range(Mean)	42.4-74.6(59.2)	48.9-73.3(60.1)	38.1-79.7(58.7)	42.2-74.5(58.4)	34.8-61.9(50.4)	30.2-73.1(52.2)
PBN	Parents	Zhongshuang11	5.86667	5.3	5.55	4.65	7.4	5
		No.73290	5.96667	5.75	4.4875	3.05556	8.0125	8
		Pt-test	0.915064	0.606457	0.12492	0.0722171	/	/
	RIL population	Range(Mean)	4.1-11.3(6.5）	3.0-9.0(6.0)	3.4-9.1(5.7)	2.3-7.7(5.0)	3.9-13.5(7.5)	2.5-12.1(6.1)
PD	Parents	Zhongshuang11	1.40974	1.26325	1.46915	1.22524	1.34825	1.11148
		No.73290	1.44575	1.70154	1.70299	1.44298	1.46005	1.05708
		Pt-test	0.676607	0.0403811	0.0283623	0.150297	/	/
	RIL population	Range(Mean)	1.1-2.0(1.55)	0.8-2.1(1.45)	0.7-2.0(1.4)	1.0-2.6(1.5)	0.8-2.4(1.3)	0.8-1.6(1.2)
OIL	Parents	Zhongshuang11	44.1408	48.281	46.5447	46.5677	43.8328	45.817
		No.73290	38.1237	44.5951	39.351	42.6419	40.7702	37.6526
		Pt-test	0.0334827	/	0.0142681	0.0122238	/	/
	RIL population	Range(Mean)	35.9-47.6(42.5)	42.4-51.2(47.2)	34.6-50.6(45.6)	36.0-49.4(43.3)	36.1-47.0(41.8)	32.7-47.0(43.1)
PRO	Parents	Zhongshuang11	22.4543	17.7566	22.2547	19.4199	24.7876	24.4734
		No.73290	26.7705	20.8323	25.138	20.4209	24.5037	28.1399
		Pt-test	0.00748998	/	0.0161128	0.236757	/	/
	RIL population	Range(Mean)	19.4-29.0(24.5)	15.9-22.2(19.1)	17.6-26.3(21.4)	18.1-27.3(21.7)	20.3-29.2(25.1)	21.0-31.4(25.7)
