# Supplementary material for: Systematic trait dissection in oilseed rape provides a comprehensive view, further insight, and exact roadmap for yield determination
Source: Biotechnol Biofuels Bioprod. 2022 Apr 19;15:38. doi: 10.1186/s13068-022-02134-w (PMC9019968; doi:10.1186/s13068-022-02134-w)
Supplement: Supplementary file 9 — Additional file 9: Table S2. Analysis of variance and estimation of heritability for the 21 traits investigated in the BnaZN-RIL population. [file 13068_2022_2134_MOESM9_ESM.xlsx]

## Sheet: Table S2
Table S2. Analysis of variance and estimation of heritability for the 21 traits investigated in the BnaZN-RIL population.
Type	Trait	Source	DF	SS	MS	F value	P value	б2	h2
Seed yield	SYw	Genotype	186	8545.85	45.9454	2.69	<.0001	1.06802	0.418419
		Environment	5	21533.7	4306.74	252.59	<.0001	7.62928
		Genotype*Enviro	866	23140.4	26.721	1.57	<.0001	3.22365
		Error	936	15958.8	17.05			17.05
	SYb	Genotype	186	5967.56	32.0836	2.54	<.0001	0.653781	0.366793
		Environment	5	15972.3	3194.46	253.38	<.0001	5.65802
		Genotype*Enviro	866	17593.3	20.3156	1.61	<.0001	2.56939
		Error	950	11977	12.6074			12.6074
	SYm	Genotype	186	1596.7	8.5844	9.32	<.0001	0.384096	0.805382
		Environment	5	1351.27	270.254	293.27	<.0001	0.478758
		Genotype*Enviro	866	1446.81	1.67068	1.81	<.0001	0.249719
		Error	939	865.305	0.921518			0.921518
Yield components	PNw	Genotype	186	2.96107e+06	15919.7	4.82	<.0001	598.547	0.676761
		Environment	5	1.60175e+06	320350	97.05	<.0001	561.861
		Genotype*Enviro	867	4.46147e+06	5145.86	1.56	<.0001	614.985
		Error	952	3.14246e+06	3300.91			3300.91
	PNb	Genotype	186	2.4552e+06	13200	4.89	<.0001	478.89	0.653032
		Environment	5	1.3688e+06	273759	101.5	<.0001	479.821
		Genotype*Enviro	867	3.97085e+06	4579.98	1.7	<.0001	627.648
		Error	955	2.57567e+06	2697.04			2697.04
	PNm	Genotype	186	128941	693.231	8.81	<.0001	30.2139	0.784515
		Environment	5	215187	43037.4	546.86	<.0001	76.4493
		Genotype*Enviro	867	129513	149.381	1.9	<.0001	23.5607
		Error	955	75157.4	78.6988			78.6988
	SNPP	Genotype	186	15517.1	83.4254	15.19	<.0001	4.06364	0.876777
		Environment	5	8803.32	1760.66	320.55	<.0001	3.12011
		Genotype*Enviro	866	8902.41	10.2799	1.87	<.0001	1.59574
		Error	928	5097.23	5.49271			5.49271
	TSW	Genotype	186	611.042	3.28517	23.82	<.0001	0.166858	0.914242
		Environment	5	167.47	33.494	242.85	<.0001	0.0592019
		Genotype*Enviro	866	243.977	0.281729	2.04	<.0001	0.0479357
		Error	935	128.958	0.137922			0.137922
Growth period	BoT	Genotype	182	62034.9	340.851	12.01	<.0001	20.9086	0.736108
		Environment	3	1.24116e+06	413721	14575.6	<.0001	753.426
		Genotype*Environment	509	45783.5	89.948	3.17	<.0001	20.521
		Error	654	18563.5	28.385			28.385
	BuT	Genotype	182	72299.8	397.252	19.86	<.0001	27.5708	0.832845
		Environment	3	356364	118788	939.41	<.0001	216.251
		Genotype*Enviro	509	33798.9	66.4026	3.32	<.0001	15.4675
		Error	654	13080	20			20
	FlT	Genotype	186	81327.2	437.243	46.15	<.0001	24.6076	0.844187
		Environment	4	372370	93092.5	824.97	<.0001	165.819
		Genotype*Enviro	687	46804.1	68.1282	7.19	<.0001	19.551
		Error	823	7798	9.4751			9.4751
	FET	Genotype	182	10052	55.2307	13.1	<.0001	3.83313	0.832825
		Environment	3	139995	46665.1	1071.6	<.0001	84.9834
		Genotype*Enviro	509	4699.68	9.2332	2.19	<.0001	1.6728
		Error	654	2756.5	4.2148			4.2148
	MaT	Genotype	186	1568.37	8.4321	2.78	<.0001	0.35104	0.624471
		Environment	4	274578	68644.4	22650.6	<.0001	122.355
		Genotype*Enviro	677	2143.72	3.1665	1.04	0.2822	0.0453
		Error	703	2130.5	3.0306			3.0306
Plant arcihtecture	PH	Genotype	186	105042	564.741	7.23	<.0001	23.5136	0.749449
		Environment	5	410590	82117.9	51.09	<.0001	146.126
		Genotype*Enviro	867	122677	141.496	1.81	<.0001	21.1231
		Error	956	74689.1	78.1267			78.1267
	PBH	Genotype	186	99339	534.081	8.29	<.0001	23.1135	0.77899
		Environment	5	260448	52089.6	808.06	<.0001	92.6409
		Genotype*Enviro	867	102338	118.037	1.83	<.0001	17.8582
		Error	955	61561.7	64.4625			64.4625
	PBN	Genotype	186	1198.77	6.44498	5.51	<.0001	0.260015	0.726189
		Environment	5	1067.86	213.572	182.68	<.0001	0.377554
		Genotype*Enviro	867	1530	1.7647	1.51	<.0001	0.19853
		Error	957	1118.84	1.16911			1.16911
	MIL	Genotype	186	35335.6	189.976	9.91	<.0001	8.43448	0.799156
		Environment	5	24779.4	4955.88	258.58	<.0001	8.766
		Genotype*Enviro	867	33080.9	38.1557	1.99	<.0001	6.33008
		Error	955	18303	19.1654			19.1654
	PL	Genotype	186	228316	1227.51	55.99	<.0001	64.9468	0.952373
		Environment	5	15852.4	3170.49	144.6	<.0001	5.54728
		Genotype*Enviro	867	50687.4	58.463	2.67	<.0001	12.1792
		Error	952	20873	21.9255			21.9255
	PD	Genotype	186	27.4973	0.147835	6.04	<.0001	0.00658763	0.668411
		Environment	4	17.5403	4.38507	179.03	<.0001	0.00772915
		Genotype*Enviro	686	33.6281	0.0490205	2	<.0001	0.00817565
		Error	777	19.0315	0.0244936			0.0244936
Seed constituent	OIL	Genotype	186	4734.29	25.4532	11	<.0001	1.11832	0.790853
		Environment	5	6219.93	1243.99	537.43	<.0001	2.20795
		Genotype*Enviro	856	4556.87	5.32345	2.3	<.0001	1.00292
		Error	876	2027.68	2.3147			2.3147
	PRO	Genotype	186	1982.17	10.6568	5.22	<.0001	0.404607	0.683406
		Environment	5	9748.83	1949.77	955.45	<.0001	3.4695
		Genotype*Enviro	856	2888.04	3.37388	1.65	<.0001	0.4444
		Error	879	1793.76	2.04068			2.04068
