# Supplementary material for: Systematic trait dissection in oilseed rape provides a comprehensive view, further insight, and exact roadmap for yield determination
Source: Biotechnol Biofuels Bioprod. 2022 Apr 19;15:38. doi: 10.1186/s13068-022-02134-w (PMC9019968; doi:10.1186/s13068-022-02134-w)
Supplement: Supplementary file 12 — Additional file 12: Table S5. Single marker analyses of the highly heterozygous markers on 21 investigated traits. [file 13068_2022_2134_MOESM12_ESM.xlsx]

## Sheet: Table S5
Table S5. Single marker analyses of the highly heterozygous markers on 21 investigated traits.
Experiment	Marker	Chr	Pos	Dfe	SSe	MSe	DFt	SSt	MSt	Ft	Pt	R^2	Mean(A)	Mean(B)	Mean(H)	Additive	Dominant	D/|A|
PDm-W14	Bin0505	A03	0	129	4.50698	0.0349378	2	0.512119	0.25606	7.329	0.000966633	0.102034	1.56729	1.41405	1.52723	0.0766188	0.0365612	0.477183
PDm-W14	Bin0580	A03	1.889	125	4.42421	0.0353937	2	0.570057	0.285029	8.05308	0.000513158	0.114142	1.56729	1.41079	1.54048	0.0782511	0.0514356	0.657315
PDm-W14	Bin0581	A03	1.957	128	4.46395	0.0348746	2	0.555151	0.277575	7.95924	0.00055205	0.110608	1.56729	1.41079	1.53289	0.0782511	0.0438483	0.560354
PDm-W14	Bin0587	A03	1.978	129	4.46446	0.0346082	2	0.554638	0.277319	8.0131	0.000524494	0.110505	1.56729	1.41079	1.53239	0.0782511	0.0433507	0.553995
PDm-W14	Bin0766	A03	6.799	165	5.86588	0.0355508	2	0.539964	0.269982	7.59426	0.000699745	0.0842923	1.57	1.43446	1.52672	0.0677692	0.0244934	0.361423
PDm-W14	Bin0769	A03	6.859	155	5.21198	0.0336257	2	0.545361	0.272681	8.1093	0.000447208	0.0947245	1.57	1.42694	1.50549	0.0715323	0.00702245	0.0981719
PDm-W14	Bin0793	A03	7.635	164	5.79994	0.0353655	2	0.564604	0.282302	7.98241	0.000491824	0.0887108	1.57	1.43338	1.53193	0.0683077	0.0302375	0.442666
PDm-W14	Bin0794	A03	7.651	165	5.85281	0.0354716	2	0.553041	0.27652	7.79555	0.000582073	0.0863337	1.57	1.43338	1.52793	0.0683077	0.0262387	0.384126
PDm-W14	Bin0805	A03	9.47	133	4.2965	0.0323045	2	0.760072	0.380036	11.7642	1.97561e-05	0.150314	1.571	1.38324	1.53308	0.0938824	0.0559593	0.596057
PDm-W14	Bin0811	A03	10.354	165	5.79523	0.0351226	2	0.610621	0.305311	8.69272	0.000257477	0.0953225	1.57	1.42892	1.53293	0.0705385	0.0334695	0.474486
PDm-W14	Bin0460	A03	10.442	165	5.75418	0.0348738	2	0.651665	0.325832	9.34318	0.000143246	0.10173	1.57	1.42682	1.53719	0.0715909	0.0387839	0.541743
PDm-W14	Bin0468	A03	11.408	160	5.52124	0.0345077	2	0.697438	0.348719	10.1055	7.36346e-05	0.112152	1.57	1.42866	1.55294	0.0706716	0.0536128	0.758619
PDm-W14	Bin0480	A03	12.301	165	5.72581	0.0347019	2	0.680042	0.340021	9.79835	9.52687e-05	0.10616	1.57	1.42662	1.54145	0.0716912	0.0431457	0.601828
PDm-W14	Bin0506	A03	13.075	159	5.67215	0.0356739	2	0.65885	0.329425	9.23434	0.000160655	0.104067	1.57	1.42788	1.543	0.0710606	0.0440606	0.620043
PDm-W14	Bin0522	A03	13.989	165	5.76345	0.03493	2	0.6424	0.3212	9.19553	0.000163579	0.100283	1.57106	1.42788	1.53382	0.0715925	0.0343469	0.479755
PDm-W14	Bin0542	A03	14.94	158	5.37118	0.0339948	2	0.889185	0.444592	13.0783	5.54795e-06	0.142034	1.56	1.36767	1.46878	0.0961667	0.00494715	0.0514435
PDm-W14	Bin0582	A03	17.117	162	5.57606	0.0344201	2	0.782469	0.391235	11.3665	2.4023e-05	0.123058	1.55888	1.37643	1.46875	0.0912239	0.00109751	0.012031
PDm-W14	Bin0583	A03	17.367	159	5.38963	0.0338971	2	0.963135	0.481568	14.2068	2.1057e-06	0.151609	1.56713	1.36724	1.4637	0.0999425	-0.00348826	-0.0349026
PNm-W14	Bin0580	A03	1.889	125	14324	114.592	2	1746.02	873.008	7.61839	0.000755104	0.10865	89.2229	82.2816	91.2214	3.47067	5.46918	1.57583
PNm-W14	Bin0581	A03	1.957	128	14883.1	116.274	2	1769.6	884.801	7.60963	0.000753956	0.106265	89.2229	82.2816	91.1867	3.47067	5.43442	1.56581
PNm-W14	Bin0587	A03	1.978	129	14948.6	115.881	2	1727.71	863.855	7.45469	0.000863553	0.103603	89.2229	82.2816	91.0087	3.47067	5.25645	1.51453
SYm-W14	Bin0583	A03	17.367	159	256.192	1.61127	2	24.194	12.097	7.50775	0.000766178	0.0862883	5.50356	4.5369	5.12133	0.483333	0.101099	0.209171
SYm-W16	Bin0607	A03	3.042	155	160.556	1.03585	2	18.4095	9.20476	8.88621	0.000222045	0.102866	4.73976	3.9103	4.58805	0.414729	0.263027	0.634215
SYm-W16	Bin0695	A03	4.659	154	160.088	1.03954	2	17.5845	8.79223	8.45785	0.000327255	0.098971	4.7278	3.90317	4.54343	0.412315	0.227943	0.552836
SYm-W16	Bin0697	A03	4.666	155	161.165	1.03978	2	17.8005	8.90027	8.55978	0.000297758	0.0994632	4.7278	3.90317	4.56283	0.412315	0.247342	0.599885
SYm-W16	Bin0769	A03	6.859	145	139.776	0.963975	2	19.0262	9.51312	9.86864	9.58888e-05	0.119811	4.68195	3.83842	4.57837	0.421765	0.318186	0.754416
SYm-W16	Bin0770	A03	8.192	150	160.49	1.06993	2	15.4062	7.7031	7.19961	0.00103362	0.0875869	4.68195	4.04403	4.82718	0.318959	0.464192	1.45533
SYm-W16	Bin0468	A03	11.408	151	159.707	1.05766	2	15.4045	7.70225	7.28232	0.00095655	0.0879695	4.68195	3.90355	4.48707	0.389201	0.194318	0.499275
SYm-W16	Bin0480	A03	12.301	155	163.38	1.05406	2	15.5865	7.79323	7.39352	0.000857243	0.0870917	4.68195	3.89873	4.47253	0.391611	0.182193	0.465239
BoT-W16	Bin0344	C02	0	153	19271.5	125.958	2	2381.46	1190.73	9.4534	0.000134578	0.109983	95.7917	86.3333	84.5357	4.72917	-6.52679	-1.38011
BoT-W16	Bin0335	C02	2.244	155	20056.9	129.4	2	2093.56	1046.78	8.08951	0.000455293	0.0945152	95.4167	86.3333	84.9186	4.54167	-5.9564	-1.3115
BoT-W16	Bin0331	C02	2.969	152	19105.6	125.694	2	2311.92	1155.96	9.1966	0.000169723	0.107946	95.4167	86.3333	84.2892	4.54167	-6.58584	-1.45009
BuT-W13	Bin0344	C02	0	162	11933.4	73.6631	2	2295.15	1147.58	15.5787	6.4847e-07	0.161306	148.92	144.346	138.955	2.28692	-7.67853	-3.35758
BuT-W13	Bin0335	C02	2.244	164	11999.6	73.1681	2	2357.07	1178.53	16.1072	4.10443e-07	0.16418	149.08	144.346	138.978	2.36692	-7.7353	-3.26808
BuT-W13	Bin0331	C02	2.969	161	11619.6	72.1712	2	2519.14	1259.57	17.4525	1.37979e-07	0.178173	149.08	144.346	138.644	2.36692	-8.0694	-3.40924
BuT-W14	Bin0344	C02	0	163	14205.5	87.1503	2	2184.29	1092.14	12.5317	8.65931e-06	0.133271	135.16	127.096	124.584	4.03192	-6.54381	-1.623
BuT-W14	Bin0335	C02	2.244	165	13729	83.2062	2	2665.69	1332.85	16.0186	4.38734e-07	0.162595	136.04	127.096	124.385	4.47192	-7.18346	-1.60635
BuT-W14	Bin0331	C02	2.969	162	12884.5	79.5338	2	2823.33	1411.66	17.7492	1.07165e-07	0.17974	136.04	127.096	124.011	4.47192	-7.55671	-1.68981
BuT-W16	Bin0344	C02	0	153	11128.1	72.7327	2	1741.51	870.755	11.972	1.47725e-05	0.13532	139.583	136.979	131.357	1.30208	-6.92411	-5.31771
BuT-W16	Bin0335	C02	2.244	155	11070.9	71.425	2	1804.1	902.049	12.6293	8.29391e-06	0.140124	139.833	136.979	131.395	1.42708	-7.0109	-4.91275
BuT-W16	Bin0331	C02	2.969	152	10309.9	67.828	2	2053.73	1026.87	15.1393	1.00975e-06	0.166111	139.833	136.979	130.867	1.42708	-7.53878	-5.28265
FET-W13	Bin0344	C02	0	162	1973.08	12.1795	2	235.064	117.532	9.64998	0.000109775	0.106453	185.56	184.135	182.386	0.712692	-2.46094	-3.45302
FET-W13	Bin0335	C02	2.244	164	1967.42	11.9964	2	243.397	121.698	10.1445	7.0183e-05	0.110094	185.64	184.135	182.4	0.752692	-2.48731	-3.30455
FET-W13	Bin0331	C02	2.969	161	1921.2	11.9329	2	263.364	131.682	11.0352	3.22643e-05	0.120557	185.64	184.135	182.276	0.752692	-2.61145	-3.46947
FET-W14	Bin0344	C02	0	163	942.297	5.78096	2	92.6489	46.3245	8.01328	0.0004792	0.0895205	185.12	184.654	183.337	0.233077	-1.54984	-6.6495
FET-W14	Bin0335	C02	2.244	165	949.066	5.75191	2	93.6424	46.8212	8.14011	0.000425125	0.0898069	185.2	184.654	183.374	0.273077	-1.5533	-5.68813
FET-W14	Bin0331	C02	2.969	162	893.224	5.51373	2	104.776	52.3881	9.5014	0.000125374	0.104986	185.2	184.654	183.273	0.273077	-1.6542	-6.05762
FET-W16	Bin0344	C02	0	153	1331.05	8.69968	2	217.635	108.818	12.5082	9.3044e-06	0.140529	183.167	181.896	180.095	0.635417	-2.43601	-3.83372
FET-W16	Bin0335	C02	2.244	155	1340.76	8.65008	2	216.174	108.087	12.4955	9.30645e-06	0.138845	183.208	181.896	180.14	0.65625	-2.41255	-3.67626
FET-W16	Bin0331	C02	2.969	152	1257.43	8.27254	2	239.646	119.823	14.4844	1.74674e-06	0.160076	183.208	181.896	179.988	0.65625	-2.56413	-3.90725
FlT-W12	Bin0344	C02	0	164	26677.8	162.67	2	4570.67	2285.34	14.0489	2.3353e-06	0.146269	181.64	170.098	166.385	5.77098	-9.4844	-1.64346
FlT-W12	Bin0335	C02	2.244	166	26900.9	162.054	2	4472.22	2236.11	13.7986	2.85994e-06	0.142549	181.64	170.098	166.581	5.77098	-9.28837	-1.6095
FlT-W12	Bin0331	C02	2.969	163	26280.7	161.231	2	4717.04	2358.52	14.6282	1.43551e-06	0.152174	181.64	170.098	166.133	5.77098	-9.73569	-1.68701
FlT-W13	Bin0344	C02	0	162	1857.22	11.4643	2	280.028	140.014	12.213	1.14731e-05	0.131023	162.56	161.019	159.102	0.770385	-2.68734	-3.48831
FlT-W13	Bin0335	C02	2.244	164	1855.71	11.3153	2	299.644	149.822	13.2406	4.6699e-06	0.139023	162.68	161.019	159.089	0.830385	-2.76073	-3.32464
FlT-W13	Bin0331	C02	2.969	161	1803.41	11.2013	2	316.347	158.173	14.121	2.23654e-06	0.149237	162.68	161.019	158.989	0.830385	-2.86111	-3.44552
FlT-W14	Bin0344	C02	0	163	15361.8	94.2444	2	3529.41	1764.71	18.7248	4.78484e-08	0.186828	161.6	154.058	148.618	3.77115	-9.21087	-2.44245
FlT-W14	Bin0335	C02	2.244	165	15529.1	94.1155	2	3477.8	1738.9	18.4762	5.74609e-08	0.182976	161.72	154.058	148.824	3.83115	-9.06467	-2.36604
FlT-W14	Bin0331	C02	2.969	162	14966.7	92.3872	2	3725.06	1862.53	20.1601	1.51898e-08	0.199289	161.72	154.058	148.386	3.83115	-9.50248	-2.48032
FlT-W16	Bin0344	C02	0	153	2006.62	13.1152	2	469.298	234.649	17.8914	1.04174e-07	0.189545	158.5	156.792	154.06	0.854167	-3.58631	-4.19861
FlT-W16	Bin0335	C02	2.244	155	2025.47	13.0675	2	462.203	231.101	17.6852	1.20716e-07	0.185797	158.542	156.792	154.128	0.875	-3.53876	-4.0443
FlT-W16	Bin0331	C02	2.969	152	1864.67	12.2676	2	520.078	260.039	21.1973	7.58786e-09	0.218085	158.542	156.792	153.88	0.875	-3.78715	-4.32817
MSL-W14	Bin0344	C02	0	163	6044.9	37.0853	2	618.67	309.335	8.34118	0.00035571	0.0928436	54.76	60.7885	58.4798	-3.01423	0.705545	0.234071
MSL-W14	Bin0335	C02	2.244	165	6088.25	36.8985	2	631.556	315.778	8.55801	0.000290872	0.0939842	54.68	60.7885	58.6099	-3.05423	0.875659	0.286704
MSL-W14	Bin0331	C02	2.969	162	6028.01	37.2099	2	630.117	315.059	8.46705	0.000318107	0.0946388	54.68	60.7885	58.7443	-3.05423	1.01009	0.330717
PBH-W14	Bin0344	C02	0	163	19259.7	118.158	2	1856.33	928.167	7.85532	0.000553388	0.0879111	81.824	73.7577	72.0921	4.03315	-5.69871	-1.41297
PBH-W14	Bin0335	C02	2.244	165	19401.8	117.587	2	1789.96	894.979	7.61122	0.000688959	0.0844648	81.624	73.7577	72.0846	3.93315	-5.60623	-1.42538
PBH-W14	Bin0331	C02	2.969	162	19359.1	119.5	2	1817.45	908.724	7.60436	0.000697309	0.0858237	81.624	73.7577	71.9739	3.93315	-5.71698	-1.45354
PH-W14	Bin0344	C02	0	163	19637.5	120.476	2	1791.58	895.791	7.43546	0.000812339	0.0836051	168.88	161.192	159.303	3.84385	-5.73278	-1.49142
PH-W14	Bin0335	C02	2.244	165	19799.8	119.999	2	1762.2	881.098	7.34256	0.000881408	0.0817269	168.72	161.192	159.242	3.76385	-5.7144	-1.51823
PH-W14	Bin0331	C02	2.969	162	19442	120.012	2	1796.72	898.361	7.48558	0.000777344	0.0845966	168.72	161.192	159.114	3.76385	-5.84252	-1.55227
PNm-W13	Bin0335	C02	2.244	163	16076.9	98.6315	2	1591.72	795.858	8.06901	0.000455498	0.0900871	85.272	91.5827	94.2528	-3.15535	5.82546	1.84622
PNm-W13	Bin0331	C02	2.969	160	15696.9	98.1053	2	1714.62	857.31	8.73866	0.000250131	0.0984764	85.272	91.5827	94.5988	-3.15535	6.17149	1.95588
SNPPm-W12	Bin0344	C02	0	162	1769.48	10.9227	2	366.649	183.325	16.7838	2.37499e-07	0.171642	18.096	13.8824	13.973	2.10682	-2.01614	-0.956959
SNPPm-W12	Bin0335	C02	2.244	164	1877.02	11.4453	2	372.493	186.247	16.2728	3.57433e-07	0.165588	18.12	13.8824	13.9648	2.11882	-2.03634	-0.961072
SNPPm-W12	Bin0331	C02	2.969	161	1820.83	11.3095	2	384.888	192.444	17.0161	1.97656e-07	0.174496	18.12	13.8824	13.8443	2.11882	-2.15686	-1.01795
SNPPm-W14	Bin0344	C02	0	163	1555.97	9.54581	2	173.039	86.5195	9.06361	0.000185189	0.10008	14.632	13	11.7685	0.816	-2.04746	-2.50914
SNPPm-W14	Bin0335	C02	2.244	165	1644.75	9.9682	2	171.62	85.81	8.60837	0.000277902	0.094485	14.576	13	11.7484	0.788	-2.03965	-2.58839
SNPPm-W14	Bin0331	C02	2.969	162	1603.79	9.89992	2	178.25	89.1248	9.00258	0.000196171	0.100026	14.576	13	11.6898	0.788	-2.09823	-2.66272
