# Supplementary material for: Systematic trait dissection in oilseed rape provides a comprehensive view, further insight, and exact roadmap for yield determination
Source: Biotechnol Biofuels Bioprod. 2022 Apr 19;15:38. doi: 10.1186/s13068-022-02134-w (PMC9019968; doi:10.1186/s13068-022-02134-w)
Supplement: Supplementary file 14 — Additional file 14: Table S7. List of identified QTL (A), consensus QTL (B), and QTL clusters (C). [file 13068_2022_2134_MOESM14_ESM.xlsx]

## Sheet: Table S7A
Table S7A. List of the identified QTL
Trait	Environment	Chromosome	Position	LOD	Additive	R2	LOD2_L	LOD2_R
BoT	W14	12	120.01	4.51304	-0.6581	0.095542	104.1	123.9
BoT	W16	2	3.71	14.2717	7.2181	0.255323	0	20
BoT	W16	12	123.61	9.99348	-4.9641	0.164493	104.1	124.2
BuT	W13	2	3.71	15.7022	5.5471	0.247446	0.4	15.4
BuT	W13	12	23.01	3.78261	-2.2554	0.057683	13	23.2
BuT	W13	12	123.41	7.42174	-3.122	0.104676	120	123.9
BuT	W14	2	3.11	26.9217	8.3506	0.483413	0.8	15.3
BuT	W14	12	14.01	5.75652	-2.7657	0.073861	13	15.4
BuT	W16	2	3.71	15.113	5.5838	0.26602	0	5.2
BuT	W16	12	14.01	10.5935	-3.9584	0.180147	13	24.6
BuT	W16	12	120.01	5.47391	-2.6745	0.084125	111	122.5
BuT	Z13	12	120.01	4.3913	-0.5956	0.107933	111.3	123.2
FET	W13	2	3.71	8.69783	2.2935	0.168265	0	9.2
FET	W13	7	126.11	3.28696	-0.9529	0.063375	114.3	132.7
FET	W13	10	63.71	3.76739	0.9843	0.069216	63.3	64.3
FET	W13	12	123.41	5.24348	-1.1651	0.096464	109.9	124.2
FET	W14	2	3.71	13.8304	1.9244	0.254407	0.4	17.3
FET	W14	6	134.81	5.54348	-0.7657	0.092935	134.3	151.2
FET	W16	2	3.71	13.2152	1.8755	0.247339	0	15.5
FET	W16	7	79.01	3.66304	-1.0067	0.076914	71.1	83.2
FET	W16	12	16.71	7.93261	-1.2251	0.143512	14.4	26.3
FET	Z13	14	109.71	5.33913	0.6596	0.135027	102.7	113.3
FET	Z13	15	25.21	4.63913	0.5133	0.109675	23.7	28.2
FlT	W12	2	3.71	18.213	9.0931	0.311904	0.4	15.4
FlT	W12	12	14.01	4.75217	-3.6634	0.068494	13	15.9
FlT	W13	2	3.71	13.8717	2.1839	0.252038	0	16.8
FlT	W13	5	35.81	5.65217	1.4954	0.098465	26.9	36.5
FlT	W13	5	83.41	3.24783	-1.1639	0.049547	80.3	91.5
FlT	W13	12	13.01	3.07609	-1.265	0.054953	13	23.3
FlT	W13	12	123.41	5.18043	-1.0669	0.083079	120	124.6
FlT	W14	2	3.71	14.6	6.3816	0.247513	0.3	15.5
FlT	W14	6	134.31	4.39565	-2.7421	0.06523	130.5	141.3
FlT	W14	12	14.01	3.78696	-2.6078	0.05679	13.5	19.9
FlT	W14	12	119.71	4.85435	-2.9664	0.074436	107.7	120
FlT	W16	2	3.71	19.5674	2.7358	0.330417	0.7	15.4
FlT	W16	4	53.71	3.27391	-0.8522	0.044265	49	55.1
FlT	W16	9	154.91	3.09348	-0.827	0.041467	154.8	156.4
FlT	W16	12	14.01	12.0696	-1.7916	0.187948	13	24.6
FlT	W16	12	123.41	6.92826	-1.2885	0.098279	112.1	124.2
MaT	W13	12	119.71	3.18043	-0.7132	0.067877	100.7	124.6
MaT	W14	2	3.71	3.98261	0.4815	0.074411	0	9.2
MaT	W14	6	103.81	3.64348	-0.3925	0.067095	101.6	104.6
MaT	W16	6	130.11	3.17174	-0.3602	0.060943	129.9	130.7
MaT	W16	7	0.01	3.57391	-0.502	0.059988	0	0.2
MaT	W16	7	13.31	4.93913	0.4091	0.093899	12.8	14.8
MaT	W16	11	37.91	5.04783	0.4128	0.096568	35.5	54.5
MaT	W16	12	123.91	3.71304	-0.3559	0.069685	112.3	124.6
MaT	Z13	1	42.61	3.35217	-0.5377	0.073207	42.4	47
MaT	Z13	3	76.21	3.85652	0.2811	0.086023	75.3	81
MaT	Z13	9	154.81	5.12609	0.4479	0.13471	153	155.9
MIL	W12	2	3.71	4.9587	-0.607	0.102511	0	18.6
MIL	W12	7	0.11	4.30435	0.471	0.084621	0	0.2
MIL	W12	16	106.21	3.13043	0.399	0.059569	103.6	109.3
MIL	W13	3	17.41	5.27174	0.638	0.101491	14.6	21.5
MIL	W13	7	32.21	3.95217	0.553	0.075731	30.9	32.4
MIL	W14	7	32.21	3.44565	0.574	0.072406	30	32.3
MIL	W14	9	153.01	3.4587	-0.78	0.070302	152.3	157.5
OIL	W12	2	9.61	3.76957	0.3473	0.072625	0	19.4
OIL	W12	16	114.11	3.82391	-0.3427	0.086118	107.6	119.6
OIL	W13	1	75.41	3.33913	-0.3096	0.084986	50.8	87.7
OIL	W13	2	9.21	4.03478	0.3415	0.080322	7.6	22.2
OIL	W14	1	87.41	4.07826	-0.2666	0.077298	52.1	88.1
OIL	W14	2	11.31	5.79565	0.3359	0.110641	0	11.7
OIL	Z13	1	87.81	3.80652	-0.4578	0.091281	64	97.4
OIL	Z14	7	91.71	4.46087	-0.4282	0.087277	91.2	91.9
PBH	W12	1	50.41	3.4087	-0.9123	0.089095	46.5	59
PBH	W13	9	161.41	3.20217	0.8932	0.073697	160.8	170.6
PBH	W14	17	8.11	3.67826	0.6217	0.077462	2.5	21.6
PBH	Z13	1	16.51	3.37391	-1.3645	0.076736	14.9	16.8
PBH	Z13	9	159.11	4.87609	-1.7126	0.109969	157.6	160
PBH	Z13	18	85.21	3.77391	1.4285	0.084654	83.2	87.6
PBN	W12	2	1.11	7.62174	-0.25787	0.130264	0	3.7
PBN	W12	5	0.81	4.60435	-0.17624	0.075394	0.7	1.9
PBN	W12	7	12.11	5.83913	-0.18787	0.094691	0.1	12.3
PBN	W12	14	30.61	3.58478	0.15832	0.068286	24.5	39.7
PBN	W13	3	58.51	3.64783	-0.11734	0.065682	43.7	59.6
PBN	W13	4	50.11	6.68043	-0.16969	0.131075	44.5	59.4
PBN	W13	7	0.21	7.41304	-0.18883	0.149188	0.1	1.7
PBN	W14	2	3.71	4.56739	-0.21864	0.081896	0	11.4
PBN	W14	3	58.51	4.17174	-0.17427	0.074614	46.8	68.3
PBN	W14	7	0.31	3.24348	-0.15322	0.056425	0	4.6
PBN	W16	3	85.31	4.82826	-0.1951	0.10577	84	85.4
PBN	W16	16	103.41	3.25217	0.16105	0.06983	102.3	103.6
PBN	Z13	12	124.61	3.13261	-0.13036	0.059631	122.5	125.1
PBN	Z13	14	20.01	4.4913	0.1603	0.090581	16.6	38
PBN	Z13	15	6.31	3.79783	0.14468	0.072605	5.3	10.4
PBN	Z13	16	103.41	4.46739	0.1585	0.087249	89.4	103.6
PBN	Z13	19	35.01	3.42826	-0.13573	0.065828	26.6	43.6
PD	W12	6	132.51	5.08696	-0.17453	0.090747	131.8	134.8
PD	W12	16	67.71	3.16087	0.15506	0.050854	63.7	72.3
PD	W12	16	103.61	8.16522	0.23267	0.158199	94.6	106.2
PD	W12	17	24.91	3.01522	0.137575	0.052901	8.1	27.5
PD	W13	16	103.61	3.13043	0.16789	0.070938	99.3	107.3
PD	W14	2	3.71	4.04565	-0.164845	0.070166	0	18.4
PD	W14	4	56.31	5.73261	-0.16748	0.102034	55.4	56.5
PH	W13	19	10.71	3.18913	-13.1823	0.064992	0.7	15.1
PH	W14	1	87.41	3.42391	-12.0136	0.069941	49.3	89.5
PH	W14	18	58.71	3.62826	12.4495	0.074553	43.3	63.6
PH	W14	19	10.71	3.36957	-11.7355	0.068486	0	15.4
PH	W16	6	131.71	5.83913	-17.7535	0.124362	130.5	133.9
PL	W12	2	9.21	9.99565	6.7666	0.194343	0	22.8
PL	W12	9	154.21	3.92826	4.7894	0.07097	153.4	154.8
PL	W12	19	49.01	3.58478	3.2888	0.066843	43.6	49.9
PL	W13	6	129.61	4.11957	3.2307	0.075269	107.2	129.9
PL	W13	9	153.01	7.97174	6.3646	0.153383	152.9	154.8
PL	W14	9	153.01	7.33043	6.6624	0.141976	152.9	154.7
PL	W14	19	45.11	3.55	3.2982	0.066748	42.2	56.5
PL	W16	6	130.11	4.5413	3.5163	0.087721	129.9	130.7
PL	W16	9	154.01	9.05	6.7805	0.187593	153	154.7
PL	Z13	6	131.81	3.64565	3.3021	0.077673	130.5	132.3
PL	Z13	9	151.91	3.34783	-3.4623	0.084741	138.4	152.4
PL	Z14	2	73.31	3.16739	-2.533	0.062186	68.9	94.1
PNb	W12	14	30.61	3.15652	3.078	0.068169	27.1	39.6
PNb	W12	16	67.71	5.80435	3.816	0.109295	64.8	72
PNb	W12	18	80.71	3.08913	-2.8735	0.059611	76.7	88.2
PNb	W14	7	65.81	4.46304	3.9235	0.084728	64.8	65.9
PNb	W14	16	72.31	4.83261	3.6275	0.091734	53.2	73
PNb	W16	6	130.11	4.71739	-4.8215	0.104607	129.9	130.7
PNb	Z13	9	154.21	3.37609	4.146	0.081614	153	154.9
PNb	Z13	16	63.31	2.6587	2.784	0.067002	60	71.6
PNm	W12	2	3.71	16.0283	2.1818	0.233378	0	4.5
PNm	W12	6	130.51	12.8435	-1.6459	0.095667	130	131.5
PNm	W12	16	67.71	4.63696	0.9044	0.060267	66.8	84.8
PNm	W13	6	129.91	14.7543	-1.8566	0.176656	129.8	130.1
PNm	W13	16	67.71	6.8413	1.0863	0.102826	53.2	74.8
PNm	W14	6	129.91	12.2043	-1.6564	0.127977	129.6	130.1
PNm	W14	7	2.21	4.10652	0.8379	0.062646	1.8	3.5
PNm	W14	16	68.81	5.06522	0.9463	0.08011	63.7	71.6
PNm	W16	2	3.71	4.62826	1.1091	0.080178	0	10.8
PNm	W16	6	130.51	10.1043	-1.4751	0.09622	130	131.1
PNm	W16	9	152.71	3.01522	-0.8109	0.057591	151.9	161
PNm	Z13	6	129.91	10.6739	-2.0575	0.154072	129.6	130.1
PNm	Z13	16	73.31	4.48261	1.2283	0.095772	72.3	80.8
PNm	Z14	6	123.91	3.51957	-1.2529	0.07631	110.8	134.8
PNw	W12	6	53.41	5.21957	-0.5843	0.100786	51	54.3
PNw	W12	7	5.21	3.24348	-4.639	0.066301	3.1	12.1
PNw	W12	16	68.81	5.20435	-5.869	0.104917	61.8	72.3
PNw	W14	4	57.11	3.3413	-4.34	0.0729	55.7	58.8
PNw	W16	6	93.01	3.17826	-4.208	0.071224	63.3	101
PRO	W12	1	53.01	3.1413	3.4384	0.074322	47.9	61
PRO	W12	2	9.01	5.36739	4.9898	0.107933	5.5	9.6
PRO	W13	2	46.01	4.16087	-2.6584	0.079684	44.5	46
PRO	W13	6	101.51	4.04348	2.5867	0.076567	70.5	102.9
PRO	W14	2	5.21	10.037	6.1665	0.188194	4.5	15.3
PRO	W14	2	45.41	4.68696	-3.4606	0.081327	37.8	46
PRO	W16	1	97.21	4.15652	2.8834	0.097878	87.8	110.5
PRO	W16	4	12.11	3.15217	-2.3919	0.070334	11.1	13.3
PRO	Z13	2	9.21	6.17609	4.1826	0.145107	0	19.1
PRO	Z13	2	52.61	4.7	-3.6053	0.143473	37.8	64.7
PRO	Z14	7	33.01	2.95217	2.4449	0.059575	32.6	35.1
PRO	Z14	12	124.21	3.17174	-2.5662	0.064374	122	124.6
PRO	Z14	19	95.41	3.54348	3.4504	0.098731	93.4	102.4
SNPP	W12	2	9.61	8.21957	0.6755	0.157734	0	22.4
SNPP	W12	13	42.21	3.6913	-0.4052	0.072823	41.2	48.5
SNPP	W12	16	63.31	4.6587	0.4726	0.092829	61.6	72
SNPP	W13	6	130.11	7.40652	1.4961	0.233343	129.9	130.5
SNPP	W13	16	68.81	7.58261	0.4911	0.134959	61.9	77.5
SNPP	W14	6	129.61	7.36739	1.5047	0.254	126.5	129.9
SNPP	W14	7	33.01	3.63696	0.3436	0.065189	32.8	49.2
SNPP	W14	16	67.81	5.44348	0.41	0.096459	64.7	78
SNPP	W16	3	2.01	1.95217	0.3115	0.03987	0	4
SNPP	W16	6	130.11	3.30652	1.2824	0.16735	129.9	130.7
SNPP	W16	16	64.71	3.2913	0.28	0.06644	61.8	67.7
SNPP	Z13	6	129.61	4.32826	1.4282	0.202999	121.7	129.9
SNPP	Z13	15	11.71	3.83696	0.4652	0.092018	10.4	13.4
SNPP	Z13	15	25.21	3.06087	-0.4032	0.070147	23.4	33.2
SNPP	Z14	6	123.91	4.02174	1.3436	0.186292	112.2	126.5
SYb	W12	1	51.01	3.49348	-0.588757	0.072755	47.3	58.8
SYb	W13	19	10.71	3.14783	-0.47763	0.064698	0.3	19.4
SYb	W16	6	131.71	6.51304	-0.698787	0.140211	130.5	133.6
SYb	W16	7	91.71	3.52174	-0.498347	0.072849	89.9	99.8
SYb	Z13	18	85.21	3.39565	0.70707	0.083417	82.2	91.8
SYm	W13	1	16.51	3.35	-0.21424	0.074998	14.9	16.8
SYm	W14	8	11.81	3.66304	0.1554	0.072925	10.6	12.9
SYm	W14	17	8.11	3.07391	0.14362	0.060532	0	23.1
SYm	Z13	18	85.21	3.23261	0.32424	0.074269	83	91.8
SYw	W12	2	8.01	5.54565	0.92278	0.108799	5.2	9.2
SYw	W12	14	40.01	3.98696	0.66942	0.076285	30.9	57.1
SYw	W12	18	33.51	3.40652	-0.6179	0.066892	23.1	43.3
SYw	W13	7	129.11	4.27826	-0.5914	0.090424	123.7	133.7
SYw	W13	14	34.61	3.7913	0.65884	0.110241	27.4	58.8
SYw	W14	2	3.71	5.17174	0.87744	0.101678	0	11.7
SYw	W16	6	148.81	4.5913	-0.71194	0.093138	134.7	149
SYw	W16	11	121.01	2.88696	0.74872	0.058157	118.1	122.2
SYw	W16	11	136.21	3.51087	-0.8609	0.076611	134.1	136.3
SYw	W16	14	40.01	5.23261	0.75948	0.106836	32.6	56
SYw	Z13	7	64.21	3.36522	0.80618	0.075043	62.4	64.4
SYw	Z13	12	124.61	3.67826	-0.58934	0.082546	122.5	125.1
SYw	Z13	14	110.01	3.59565	-0.58722	0.081807	103.1	124.5
TSW	W12	3	71.31	6.27826	0.2478	0.106418	65.9	81
TSW	W12	6	130.51	5.0587	-0.2353	0.098917	130.1	148.9
TSW	W12	9	153.01	4.94565	0.3015	0.084665	152.8	154.8
TSW	W13	3	69.61	8.08696	0.2769	0.158193	60.6	71.3
TSW	W13	9	154.81	3.91522	0.2688	0.099367	154.2	155.7
TSW	W13	10	51.01	5.47391	-0.224	0.101462	39.1	51.5
TSW	W14	3	67.91	5.92609	0.2197	0.105947	67.5	76.2
TSW	W14	9	154.81	4.23261	0.2609	0.092656	154.2	155.6
TSW	W14	10	51.01	3.85435	-0.1801	0.067449	50.2	52.2
TSW	W14	11	122.81	5.02391	0.2301	0.086409	122.7	126.7
TSW	W16	3	67.91	4.66957	0.18	0.088727	66.5	81.5
TSW	W16	7	34.31	2.85	-0.1501	0.05417	33.1	49.1
TSW	W16	9	153.01	6.11957	0.2798	0.119151	152.8	154.8
TSW	W16	13	151.01	3.38043	-0.15	0.062839	147	154.9
TSW	Z13	3	83.61	3.66522	0.1895	0.092566	83.2	85.2
TSW	Z14	1	90.71	3.54565	0.2004	0.073763	88.7	92.2
TSW	Z14	3	70.61	3.88478	0.202	0.081051	65.3	75.4
TSW	Z14	9	154.81	3.20435	0.2547	0.082078	153	156.1

## Sheet: Table 7B
Table S7B. List of the consensus QTL
QTL name	Trait	Environments	Chromosome	Position	LOD	Additive	R2	LOD2_L	LOD2_R
qBoT.A02-1	BoT	W16	2	3.71	14.2717	7.2181	0.255323	0	20
qBoT.C02-1	BoT	W14,W16	12	123.61	9.99348	-4.9641	0.164493	104.1	124.2
qBuT.A02-1	BuT	W13,W14,W16	2	3.11	26.9217	8.3506	0.483413	0	15.3
qBuT.C02-1	BuT	W13,W14,W16	12	14.01	10.5935	-3.9584	0.180147	13	24.6
qBuT.C02-2	BuT	W13,W16,Z13	12	123.41	7.42174	-3.122	0.104676	111	123.9
qFET.A02-1	FET	W13,W14,W16	2	3.71	13.8304	1.9244	0.254407	0	17.3
qFET.A06-1	FET	W14	6	134.81	5.54348	-0.7657	0.092935	134.3	151.2
qFET.A07-2	FET	W16	7	79.01	3.66304	-1.0067	0.076914	71.1	83.2
qFET.A07-1	FET	W13	7	126.11	3.28696	-0.9529	0.063375	114.3	132.7
qFET.A10-1	FET	W13	10	63.71	3.76739	0.9843	0.069216	63.3	64.3
qFET.C02-2	FET	W16	12	16.71	7.93261	-1.2251	0.143512	14.4	26.3
qFET.C02-1	FET	W13	12	123.41	5.24348	-1.1651	0.096464	109.9	124.2
qFET.C04-1	FET	Z13	14	109.71	5.33913	0.6596	0.135027	102.7	113.3
qFET.C05-1	FET	Z13	15	25.21	4.63913	0.5133	0.109675	23.7	28.2
qFlT.A02-1	FlT	W12,W13,W14,W16	2	3.71	19.5674	2.7358	0.330417	0	15.4
qFlT.A04-1	FlT	W16	4	53.71	3.27391	-0.8522	0.044265	49	55.1
qFlT.A05-1	FlT	W13	5	35.81	5.65217	1.4954	0.098465	26.9	36.5
qFlT.A05-2	FlT	W13	5	83.41	3.24783	-1.1639	0.049547	80.3	91.5
qFlT.A06-1	FlT	W14	6	134.31	4.39565	-2.7421	0.06523	130.5	141.3
qFlT.A09-1	FlT	W16	9	154.91	3.09348	-0.827	0.041467	154.8	156.4
qFlT.C02-1	FlT	W12,W13,W14	12	14.01	12.0696	-3.6634	0.187948	13	24.6
qFlT.C02-2	FlT	W13,W14,W16	12	123.41	6.92826	-2.9664	0.098279	107.7	124.2
qMaT.A01-1	MaT	Z13	1	42.61	3.35217	-0.5377	0.073207	42.4	47
qMaT.A02-1	MaT	W14	2	3.71	3.98261	0.4815	0.074411	0	9.2
qMaT.A03-1	MaT	Z13	3	76.21	3.85652	0.2811	0.086023	75.3	81
qMaT.A06-1	MaT	W14,W16	6	103.81	3.64348	-0.3925	0.067095	101.6	130.7
qMaT.A07-1	MaT	W16	7	0.01	3.57391	-0.502	0.059988	0	0.2
qMaT.A07-2	MaT	W16	7	13.31	4.93913	0.4091	0.093899	12.8	14.8
qMaT.A09-1	MaT	Z13	9	154.81	5.12609	0.4479	0.13471	153	155.9
qMaT.C01-1	MaT	W16	11	37.91	5.04783	0.4128	0.096568	35.5	54.5
qMaT.C02-1	MaT	W13,W16	12	123.91	3.71304	-0.3559	0.069685	112.3	124.6
qMIL.A02-1	MIL	W12	2	3.71	4.9587	-0.607	0.102511	0	18.6
qMIL.A03-1	MIL	W13	3	17.41	5.27174	0.638	0.101491	14.6	21.5
qMIL.A07-1	MIL	W12	7	0.11	4.30435	0.471	0.084621	0	0.2
qMIL.A07-2	MIL	W13	7	32.21	3.95217	0.553	0.075731	30	32.4
qMIL.A09-1	MIL	W14	9	153.01	3.4587	-0.78	0.070302	152.3	157.5
qMIL.C06-1	MIL	W12	16	106.21	3.13043	0.399	0.059569	103.6	109.3
qOIL.A01-1	OIL	W13,W14,Z13	1	87.41	4.07826	-0.2666	0.091281	50.8	90.8
qOIL.A02-1	OIL	W12,W13,W14	2	11.31	5.79565	0.3359	0.110641	0	22.2
qOIL.A07-1	OIL	Z14	7	91.71	4.46087	-0.4282	0.087277	91.2	91.9
qOIL.C06-1	OIL	W12	16	114.11	3.82391	-0.3427	0.086118	107.6	119.6
qPBH.A01-2	PBH	Z13	1	16.51	3.37391	-1.3645	0.076736	14.9	16.8
qPBH.A01-1	PBH	W12	1	50.41	3.4087	-0.9123	0.089095	46.5	59
qPBH.A09-2	PBH	Z13	9	159.11	4.87609	-1.7126	0.109969	157.6	160
qPBH.A09-1	PBH	W13	9	161.41	3.20217	0.8932	0.073697	160.8	170.6
qPBH.C07-1	PBH	W14	17	8.11	3.67826	0.6217	0.077462	2.5	21.6
qPBH.C08-1	PBH	Z13	18	85.21	3.77391	1.4285	0.084654	83.2	87.6
qPBN.A02-1	PBN	W12,W14	2	1.11	7.62174	-0.25787	0.130264	0	11.4
qPBN.A03-1	PBN	W13,W14	3	58.51	4.17174	-0.17427	0.074614	43.7	68.3
qPBN.A03-2	PBN	W16	3	85.31	4.82826	-0.1951	0.10577	84	85.4
qPBN.A04-1	PBN	W13	4	50.11	6.68043	-0.16969	0.131075	44.5	59.4
qPBN.A05-1	PBN	W12	5	0.81	4.60435	-0.17624	0.075394	0.7	1.9
qPBN.A07-1	PBN	W12,W13,W14	7	0.21	7.41304	-0.18883	0.149188	0.1	12.3
qPBN.C02-1	PBN	Z13	12	124.61	3.13261	-0.13036	0.059631	122.5	125.1
qPBN.C04-1	PBN	W12,Z13	14	20.01	4.4913	0.1603	0.090581	16.6	39.7
qPBN.C05-1	PBN	Z13	15	6.31	3.79783	0.14468	0.072605	5.3	10.4
qPBN.C06-1	PBN	W16,Z13	16	103.41	4.46739	0.1585	0.087249	89.4	103.6
qPBN.C09-1	PBN	Z13	19	35.01	3.42826	-0.13573	0.065828	26.6	43.6
qPD.A02-1	PD	W14	2	3.71	4.04565	-0.164845	0.070166	0	18.4
qPD.A04-1	PD	W14	4	56.31	5.73261	-0.16748	0.102034	55.4	56.5
qPD.A06-1	PD	W12	6	132.51	5.08696	-0.17453	0.090747	131.8	134.8
qPD.C06-1	PD	W12	16	67.71	3.16087	0.15506	0.050854	63.7	72.3
qPD.C06-2	PD	W12,W13	16	103.61	8.16522	0.23267	0.158199	94.6	107.3
qPD.C07-1	PD	W12	17	24.91	3.01522	0.137575	0.052901	8.1	27.5
qPH.A01-1	PH	W14	1	87.41	3.42391	-12.0136	0.069941	49.3	89.5
qPH.A06-1	PH	W16	6	131.71	5.83913	-17.7535	0.124362	130.5	133.9
qPH.C08-1	PH	W14	18	58.71	3.62826	12.4495	0.074553	43.3	63.6
qPH.C09-1	PH	W13	19	10.71	3.18913	-13.1823	0.064992	0	15.4
qPL.A02-1	PL	W12	2	9.21	9.99565	6.7666	0.194343	0	22.8
qPL.A02-2	PL	Z14	2	73.31	3.16739	-2.533	0.062186	68.9	94.1
qPL.A06-1	PL	W13,W16,Z13	6	130.11	4.5413	3.5163	0.087721	107.2	132.3
qPL.A09-2	PL	Z13	9	151.91	3.34783	-3.4623	0.084741	138.4	152.4
qPL.A09-1	PL	W12,W13,W14,W16	9	154.01	9.05	6.7805	0.187593	152.9	154.8
qPL.C09-1	PL	W12,W14	19	45.11	3.55	3.2982	0.066748	42.2	56.5
qPNb.A06-1	PNb	W16	6	130.11	4.71739	-4.8215	0.104607	129.9	130.7
qPNb.A07-1	PNb	W14	7	65.81	4.46304	3.9235	0.084728	64.8	65.9
qPNb.A09-1	PNb	Z13	9	154.21	3.37609	4.146	0.081614	153	154.9
qPNb.C04-1	PNb	W12	14	30.61	3.15652	3.078	0.068169	27.1	39.6
qPNb.C06-1	PNb	W12,W14,Z13	16	67.71	5.80435	3.816	0.109295	53.2	73
qPNb.C08-1	PNb	W12	18	80.71	3.08913	-2.8735	0.059611	76.7	88.2
qPNm.A02-1	PNm	W12,W16	2	3.71	16.0283	2.1818	0.233378	0	10.8
qPNm.A06-1	PNm	W12,W13,W14,W16,Z13,Z14	6	129.91	14.7543	-2.0575	0.254	110.8	134.8
qPNm.A07-1	PNm	W14	7	2.21	4.10652	0.8379	0.062646	1.8	3.5
qPNm.A09-1	PNm	W16	9	152.71	3.01522	-0.8109	0.057591	151.9	161
qPNm.C06-1	PNm	W12,W13,W14,Z13	16	67.71	6.8413	1.0863	0.102826	53.2	84.8
qPNw.A04-1	PNw	W14	4	57.11	3.3413	-4.34	0.0729	55.7	58.8
qPNw.A06-1	PNw	W12	6	53.41	5.21957	-5.843	0.100786	51	54.3
qPNw.A06-2	PNw	W16	6	93.01	3.17826	-4.208	0.071224	63.3	101
qPNw.A07-1	PNw	W12	7	5.21	3.24348	-4.639	0.066301	3.1	12.1
qPNw.C06-1	PNw	W12	16	68.81	5.20435	-5.869	0.104917	61.8	72.3
qPRO.A01-1	PRO	W12	1	53.01	3.1413	3.4384	0.074322	47.9	61
qPRO.A01-2	PRO	W16	1	97.21	4.15652	2.8834	0.097878	87.8	110.5
qPRO.A02-1	PRO	W12,W14,Z13	2	5.21	10.037	6.1665	0.188194	0	19.1
qPRO.A02-2	PRO	W12,W14,Z13	2	52.61	4.7	-3.6053	0.143473	37.8	64.7
qPRO.A04-1	PRO	W16	4	12.11	3.15217	-2.3919	0.070334	11.1	13.3
qPRO.A06-1	PRO	W13	6	101.51	4.04348	2.5867	0.076567	70.5	102.9
qPRO.A07-1	PRO	Z14	7	33.01	2.95217	2.4449	0.059575	32.6	35.1
qPRO.C02-1	PRO	Z14	12	124.21	3.17174	-2.5662	0.064374	122	124.6
qPRO.C09-1	PRO	Z14	19	95.41	3.54348	3.4504	0.098731	93.4	102.4
qSNPP.A02-1	SNPP	W12	2	9.61	8.21957	0.6755	0.157734	0	22.4
qSNPP.A03-1	SNPP	W16	3	2.01	1.95217	0.3115	0.03987	0	4
qSNPP.A06-1	SNPP	W13,W14,W16,Z13,Z14	6	129.61	7.36739	1.5047	0.276656	112.2	130.7
qSNPP.A07-1	SNPP	W14	7	33.01	3.63696	0.3436	0.065189	32.8	49.2
qSNPP.C03-1	SNPP	W12	13	42.21	3.6913	-0.4052	0.072823	41.2	48.5
qSNPP.C05-1	SNPP	Z13	15	11.71	3.83696	0.4652	0.092018	10.4	13.4
qSNPP.C05-2	SNPP	Z13	15	25.21	3.06087	-0.4032	0.070147	23.4	33.2
qSNPP.C06-1	SNPP	W12,W13,W14,W16	16	68.81	7.58261	0.4911	0.134959	61.9	78
qSYb.A01-1	SYb	W12	1	51.01	3.49348	-0.588757	0.072755	47.3	58.8
qSYb.A06-1	SYb	W16	6	131.71	6.51304	-0.698787	0.140211	130.5	133.6
qSYb.A07-1	SYb	W16	7	91.71	3.52174	-0.498347	0.072849	89.9	99.8
qSYb.C08-1	SYb	Z13	18	85.21	3.39565	0.70707	0.083417	82.2	91.8
qSYb.C09-1	SYb	W13	19	10.71	3.14783	-0.47763	0.064698	0.3	19.4
qSYm.A01-1	SYm	W13	1	16.51	3.35	-0.21424	0.074998	14.9	16.8
qSYm.A08-1	SYm	W14	8	11.81	3.66304	0.1554	0.072925	10.6	12.9
qSYm.C07-1	SYm	W14	17	8.11	3.07391	0.14362	0.060532	0	23.1
qSYm.C08-1	SYm	Z13	18	85.21	3.23261	0.32424	0.074269	83	91.8
qSYw.A02-1	SYw	W12,W14	2	8.01	5.54565	0.92278	0.108799	0	11.7
qSYw.A06-1	SYw	W16	6	148.81	4.5913	-0.71194	0.093138	134.7	149
qSYw.A07-2	SYw	Z13	7	64.21	3.36522	0.80618	0.075043	62.4	64.4
qSYw.A07-1	SYw	W13	7	129.11	4.27826	-0.5914	0.090424	123.7	133.7
qSYw.C01-1	SYw	W16	11	121.01	2.88696	0.74872	0.058157	118.1	122.2
qSYw.C01-2	SYw	W16	11	136.21	3.51087	-0.8609	0.076611	134.1	136.3
qSYw.C02-1	SYw	Z13	12	124.61	3.67826	-0.58934	0.082546	122.5	125.1
qSYw.C04-1	SYw	W12,W13,W16	14	40.01	5.23261	0.75948	0.106836	27.4	58.8
qSYw.C04-2	SYw	Z13	14	110.01	3.59565	-0.58722	0.081807	103.1	124.5
qSYw.C08-1	SYw	W12	18	33.51	3.40652	-0.6179	0.066892	23.1	43.3
qTSW.A01-1	TSW	Z14	1	90.71	3.54565	0.2004	0.073763	88.7	92.2
qTSW.A03-1	TSW	W12,W13,W14,W16,Z13,Z14	3	69.61	8.08696	0.2769	0.158193	60.6	85.2
qTSW.A06-1	TSW	W12	6	130.51	5.0587	-0.2353	0.098917	130.1	148.9
qTSW.A07-1	TSW	W16	7	34.31	2.85	-0.1501	0.05417	33.1	49.1
qTSW.A09-1	TSW	W12,W13,W14,W16,Z14	9	153.01	6.11957	0.2798	0.119151	152.8	156.1
qTSW.A10-1	TSW	W13,W14	10	51.01	5.47391	-0.224	0.101462	39.1	52.2
qTSW.C01-1	TSW	W14	11	122.81	5.02391	0.2301	0.086409	122.7	126.7
qTSW.C03-1	TSW	W16	13	151.01	3.38043	-0.15	0.062839	147	154.9

## Sheet: Table 7C
Table S7C. List of the QTL clusters
QTL cluster	No.	QTL name	Trait	Environments	Chromosome	Position	LOD	Additive	R2	LOD2_L	LOD2_R
QC1	Q001	qPBH.A01-2	PBH	Z13	1	16.51	3.37391	-1.3645	0.076736	14.9	16.8
	Q002	qSYm.A01-1	SYm	W13	1	16.51	3.35	-0.21424	0.074998	14.9	16.8
QC2	Q003	qPBH.A01-1	PBH	W12	1	50.41	3.4087	-0.9123	0.089095	46.5	59
	Q004	qSYb.A01-1	SYb	W12	1	51.01	3.49348	-0.588757	0.072755	47.3	58.8
	Q005	qPRO.A01-1	PRO	W12	1	53.01	3.1413	3.4384	0.074322	47.9	61
QC3	Q006	qOIL.A01-1	OIL	W13,W14,Z13	1	87.41	4.07826	-0.2666	0.091281	50.8	90.8
	Q007	qPH.A01-1	PH	W14	1	87.41	3.42391	-12.0136	0.069941	49.3	89.5
	Q008	qTSW.A01-1	TSW	Z14	1	90.71	3.54565	0.2004	0.073763	88.7	92.2
QC4	Q009	qPBN.A02-1	PBN	W12,W14	2	1.11	7.62174	0.25787	0.130264	0	11.4
	Q010	qBuT.A02-1	BuT	W13,W14,W16	2	3.11	26.9217	8.3506	0.483413	0	15.3
	Q011	qBoT.A02-1	BoT	W16	2	3.71	14.2717	7.2181	0.255323	0	20
	Q012	qFET.A02-1	FET	W13,W14,W16	2	3.71	13.8304	1.9244	0.254407	0	17.3
	Q013	qFlT.A02-1	FlT	W12,W13,W14,W16	2	3.71	19.5674	2.7358	0.330417	0	15.4
	Q014	qMaT.A02-1	MaT	W14	2	3.71	3.98261	0.4815	0.074411	0	9.2
	Q015	qMIL.A02-1	MIL	W12	2	3.71	4.9587	-0.607	0.102511	0	18.6
	Q016	qPD.A02-1	PD	W14	2	3.71	4.04565	0.164845	0.070166	0	18.4
	Q017	qPNm.A02-1	PNm	W12,W16	2	3.71	16.0283	2.1818	0.233378	0	10.8
	Q018	qPRO.A02-1	PRO	W12,W14,Z13	2	5.21	10.037	-0.61665	0.188194	0	19.1
	Q019	qSYw.A02-1	SYw	W12,W14	2	8.01	5.54565	0.92278	0.108799	0	11.7
	Q020	qPL.A02-1	PL	W12	2	9.21	9.99565	6.7666	0.194343	0	22.8
	Q021	qSNPP.A02-1	SNPP	W12	2	9.61	8.21957	0.6755	0.157734	0	22.4
	Q022	qOIL.A02-1	OIL	W12,W13,W14	2	11.31	5.79565	0.3359	0.110641	0	22.2
QC5	Q023	qTSW.A03-1	TSW	W12,W13,W14,W16,Z13,Z14	3	69.61	8.08696	0.2769	0.158193	60.6	85.2
	Q024	qMaT.A03-1	MaT	Z13	3	76.21	3.85652	0.2811	0.086023	75.3	81
QC6	Q025	qPBN.A04-1	PBN	W13	4	50.11	6.68043	-0.16969	0.131075	44.5	59.4
	Q026	qFlT.A04-1	FlT	W16	4	53.71	3.27391	-0.8522	0.044265	49	55.1
	Q027	qPD.A04-1	PD	W14	4	56.31	5.73261	-0.16748	0.102034	55.4	56.5
	Q028	qPNw.A04-1	PNw	W14	4	57.11	3.3413	-4.34	0.0729	55.7	58.8
QC7	Q029	qPNw.A06-2	PNw	W16	6	93.01	3.17826	-4.208	0.071224	63.3	101
	Q030	qPRO.A06-1	PRO	W13	6	101.51	4.04348	2.5867	0.076567	70.5	102.9
	Q031	qMaT.A06-1	MaT	W14,W16	6	103.81	3.64348	-0.3925	0.067095	101.6	130.7
QC8	Q032	qSNPP.A06-1	SNPP	W13,W14,W16,Z13,Z14	6	129.61	14.7543	1.5047	0.254	112.2	130.7
	Q033	qPNm.A06-1	PNm	W12,W13,W14,W16,Z13,Z14	6	129.91	7.36739	-2.0575	0.176656	110.8	134.8
	Q034	qPL.A06-1	PL	W13,W16,Z13	6	130.11	4.5413	3.5163	0.087721	107.2	132.3
	Q035	qPNb.A06-1	PNb	W16	6	130.11	4.71739	-4.8215	0.104607	129.9	130.7
	Q036	qTSW.A06-1	TSW	W12	6	130.51	5.0587	-0.2353	0.098917	130.1	148.9
	Q037	qPH.A06-1	PH	W16	6	131.71	5.83913	-17.7535	0.124362	130.5	133.9
	Q038	qSYb.A06-1	SYb	W16	6	131.71	6.51304	-0.698787	0.140211	130.5	133.6
	Q039	qPD.A06-1	PD	W12	6	132.51	5.08696	-0.17453	0.090747	131.8	134.8
	Q040	qFlT.A06-1	FlT	W14	6	134.31	4.39565	-2.7421	0.06523	130.5	141.3
	Q041	qFET.A06-1	FET	W14	6	134.81	5.54348	-0.7657	0.092935	134.3	151.2
QC9	Q042	qMaT.A07-1	MaT	W16	7	0.01	3.57391	-0.502	0.059988	0	0.2
	Q043	qMIL.A07-1	MIL	W12	7	0.11	4.30435	0.471	0.084621	0	0.2
	Q044	qPBN.A07-1	PBN	W12,W13,W14	7	0.21	7.41304	-0.18883	0.149188	0.1	12.3
	Q045	qPNm.A07-1	PNm	W14	7	2.21	4.10652	0.8379	0.062646	1.8	3.5
	Q046	qPNw.A07-1	PNw	W12	7	5.21	3.24348	-4.639	0.066301	3.1	12.1
QC10	Q047	qMIL.A07-2	MIL	W13	7	32.21	3.95217	0.553	0.075731	30	32.4
	Q048	qPRO.A07-1	PRO	Z14	7	33.01	2.95217	2.4449	0.059575	32.6	35.1
	Q049	qSNPP.A07-1	SNPP	W14	7	33.01	3.63696	0.3436	0.065189	32.8	49.2
	Q050	qTSW.A07-1	TSW	W16	7	34.31	2.85	-0.1501	0.05417	33.1	49.1
QC11	Q051	qSYw.A07-2	SYw	Z13	7	64.21	3.36522	0.80618	0.075043	62.4	64.4
	Q052	qPNb.A07-1	PNb	W14	7	65.81	4.46304	3.9235	0.084728	64.8	65.9
QC12	Q053	qOIL.A07-1	OIL	Z14	7	91.71	4.46087	-0.4282	0.087277	91.2	91.9
	Q054	qSYb.A07-1	SYb	W16	7	91.71	3.52174	-0.498347	0.072849	89.9	99.8
QC13	Q055	qFET.A07-1	FET	W13	7	126.11	3.28696	-0.9529	0.063375	114.3	132.7
	Q056	qSYw.A07-1	SYw	W13	7	129.11	4.27826	-0.5914	0.090424	123.7	133.7
QC14	Q057	qPNm.A09-1	PNm	W16	9	152.71	3.01522	-0.8109	0.057591	151.9	161
	Q058	qMIL.A09-1	MIL	W14	9	153.01	3.4587	-0.78	0.070302	152.3	157.5
	Q059	qTSW.A09-1	TSW	W12,W13,W14,W16,Z14	9	153.01	6.11957	0.2798	0.119151	152.8	156.1
	Q060	qPL.A09-1	PL	W12,W13,W14,W16	9	154.01	9.05	6.7805	0.187593	152.9	154.8
	Q061	qPNb.A09-1	PNb	Z13	9	154.21	3.37609	-4.146	0.081614	153	154.9
	Q062	qMaT.A09-1	MaT	Z13	9	154.81	5.12609	-0.4479	0.13471	153	155.9
	Q063	qFlT.A09-1	FlT	W16	9	154.91	3.09348	-0.827	0.041467	154.8	156.4
	Q064	qPBH.A09-2	PBH	Z13	9	159.11	4.87609	-1.7126	0.109969	157.6	160
QC15	Q065	qSYw.C01-1	SYw	W16	11	121.01	2.88696	0.74872	0.058157	118.1	122.2
	Q066	qTSW.C01-1	TSW	W14	11	122.81	5.02391	0.2301	0.086409	122.7	126.7
QC16	Q067	qBuT.C02-1	BuT	W13,W14,W16	12	14.01	10.5935	-3.9584	0.180147	13	24.6
	Q068	qFlT.C02-1	FlT	W12,W13,W14	12	14.01	12.0696	-3.6634	0.187948	13	24.6
	Q069	qFET.C02-2	FET	W16	12	16.71	7.93261	-1.2251	0.143512	14.4	26.3
QC17	Q070	qBuT.C02-2	BuT	W13,W16,Z13	12	123.41	7.42174	-3.122	0.104676	111	123.9
	Q071	qFET.C02-1	FET	W13	12	123.41	5.24348	-1.1651	0.096464	109.9	124.2
	Q072	qFlT.C02-2	FlT	W13,W14,W16	12	123.41	6.92826	-2.9664	0.098279	107.7	124.2
	Q073	qBoT.C02-1	BoT	W14,W16	12	123.61	9.99348	-4.9641	0.164493	104.1	124.2
	Q074	qMaT.C02-1	MaT	W13,W16	12	123.91	3.71304	-0.3559	0.069685	112.3	124.6
	Q075	qPRO.C02-1	PRO	Z14	12	124.21	3.17174	-2.5662	0.064374	122	124.6
	Q076	qPBN.C02-1	PBN	Z13	12	124.61	3.13261	-0.13036	0.059631	122.5	125.1
	Q077	qSYw.C02-1	SYw	Z13	12	124.61	3.67826	-0.58934	0.082546	122.5	125.1
QC18	Q078	qPBN.C04-1	PBN	W12,Z13	14	20.01	4.4913	0.1603	0.090581	16.6	39.7
	Q079	qPNb.C04-1	PNb	W12	14	30.61	3.15652	3.078	0.068169	27.1	39.6
	Q080	qSYw.C04-1	SYw	W12,W13,W16	14	40.01	5.23261	0.75948	0.106836	27.4	58.8
QC19	Q081	qFET.C04-1	FET	Z13	14	109.71	5.33913	0.6596	0.135027	102.7	113.3
	Q082	qSYw.C04-2	SYw	Z13	14	110.01	3.59565	-0.58722	0.081807	103.1	124.5
QC20	Q083	qPBN.C05-1	PBN	Z13	15	6.31	3.79783	0.14468	0.072605	5.3	10.4
	Q084	qSNPP.C05-1	SNPP	Z13	15	11.71	3.83696	0.4652	0.092018	10.4	13.4
QC21	Q085	qFET.C05-1	FET	Z13	15	25.21	4.63913	0.5133	0.109675	23.7	28.2
	Q086	qSNPP.C05-2	SNPP	Z13	15	25.21	3.06087	-0.4032	0.070147	23.4	33.2
QC22	Q087	qPD.C06-1	PD	W12	16	67.71	3.16087	0.15506	0.050854	63.7	72.3
	Q088	qPNb.C06-1	PNb	W12,W14,Z13	16	67.71	5.80435	3.816	0.109295	53.2	73
	Q089	qPNm.C06-1	PNm	W12,W13,W14,Z13	16	67.71	6.8413	1.0863	0.102826	53.2	84.8
	Q090	qPNw.C06-1	PNw	W12	16	68.81	5.20435	-5.869	0.104917	61.8	72.3
	Q091	qSNPP.C06-1	SNPP	W12,W13,W14,W16	16	68.81	7.58261	0.4911	0.134959	61.9	78
QC23	Q092	qPBN.C06-1	PBN	W16,Z13	16	103.41	4.46739	0.1585	0.087249	89.4	103.6
	Q093	qPD.C06-2	PD	W12,W13	16	103.61	8.16522	0.23267	0.158199	94.6	107.3
	Q094	qMIL.C06-1	MIL	W12	16	106.21	3.13043	0.399	0.059569	103.6	109.3
QC24	Q095	qPBH.C07-1	PBH	W14	17	8.11	3.67826	0.6217	0.077462	2.5	21.6
	Q096	qSYm.C07-1	SYm	W14	17	8.11	3.07391	0.14362	0.060532	0	23.1
QC25	Q097	qPD.C07-1	PD	W12	17	24.91	3.01522	0.137575	0.052901	8.1	27.5
	Q098	qSYw.C08-1	SYw	W12	18	33.51	3.40652	-0.6179	0.066892	23.1	43.3
QC26	Q099	qPNb.C08-1	PNb	W12	18	80.71	3.08913	-2.8735	0.059611	76.7	88.2
	Q100	qPBH.C08-1	PBH	Z13	18	85.21	3.77391	1.4285	0.084654	83.2	87.6
	Q101	qSYb.C08-1	SYb	Z13	18	85.21	3.39565	0.70707	0.083417	82.2	91.8
	Q102	qSYm.C08-1	SYm	Z13	18	85.21	3.23261	0.32424	0.074269	83	91.8
QC27	Q103	qPH.C09-1	PH	W13	19	10.71	3.18913	-13.1823	0.064992	0	15.4
	Q104	qSYb.C09-1	SYb	W13	19	10.71	3.14783	-0.47763	0.064698	0.3	19.4
QC28	Q105	qPBN.C09-1	PBN	Z13	19	35.01	3.42826	-0.13573	0.065828	26.6	43.6
	Q106	qPL.C09-1	PL	W12,W14	19	45.11	3.55	3.2982	0.066748	42.2	56.5
