# Supplementary material for: Systematic trait dissection in oilseed rape provides a comprehensive view, further insight, and exact roadmap for yield determination
Source: Biotechnol Biofuels Bioprod. 2022 Apr 19;15:38. doi: 10.1186/s13068-022-02134-w (PMC9019968; doi:10.1186/s13068-022-02134-w)
Supplement: Supplementary file 15 — Additional file 15: Table S8. Statistical analysis of consensus QTL overlapping between pair-wise combinations among the 21 investigated traits. [file 13068_2022_2134_MOESM15_ESM.xlsx]

## Sheet: Table S8
Table S8. Statistical analysis of the consensus QTL numbers overlapping between pair-wise combinations among the 21 investigated traits.
	SYw	SYb	SYm	PNw	PNb	PNm	SNPP	TSW	BuT	BoT	FlT	FET	MaT	PH	PBH	PBN	MSL	PD	PL	OIL	PRO	Sum
SYw	/	0	0	0	0	1	1	1	1	1	2	4	2	0	0	2	0	0	1	1	2	19
SYb	0	/	1	0	0	0	0	1	0	0	0	0	0	3	2	1	0	1	0	2	0	11
SYm	0	0	/	0	0	0	0	0	1	1	1	0	0	0	3	1	0	1	0	0	0	8
PNw	0	0	0	/	0	0	0	0	0	0	0	0	0	0	0	1	0	1	0	0	0
PNb	0	0	0	-1	/	2	2	1	0	0	0	0	1	0	0	1	0	1	2	0	0
PNm	0	-1	0	-1	-1	/	3	0	1	1	2	1	1	0	0	0	1	1	3	1	1
SNPP	0	0	0	-1	0	0	/	0	1	1	1	1	1	0	0	1	0	1	2	1	2
TSW	0	0	0	0	-1	-2	-2	/	0	0	1	1	2	1	0	0	0	1	1	0	0
BuT	0	0	0	0	0	0	0	0	/	2	4	3	2	0	0	1	0	0	1	1	2
BoT	0	0	0	0	0	0	0	0	0	/	2	2	2	0	0	1	0	0	1	1	2
FlT	0	0	0	0	-1	-1	0	-1	0	0	/	4	2	1	0	2	1	1	1	1	2
FET	-1	0	0	0	0	0	-1	0	0	0	0	/	2	0	0	1	0	0	1	1	2
MaT	0	0	0	0	-1	-2	-1	0	0	0	-1	0	/	0	0	2	0	0	2	1	2
PH	0	0	0	0	0	-1	0	0	0	0	0	0	0	/	1	0	0	1	0	1	0
PBH	0	0	0	0	0	0	0	0	0	0	0	0	0	0	/	0	0	1	0	1	0
PBN	-1	0	0	0	0	-2	-1	-1	-1	-1	-1	-1	-2	0	0	/	1	2	0	0	1
MSL	-2	0	0	0	-1	-1	-1	0	-1	-1	-1	-1	-3	0	0	-1	/	1	0	0	0
PD	-1	0	0	-1	0	-2	-1	0	-1	-1	-1	-1	-1	0	0	0	-1	/	0	0	0
PL	0	-1	0	0	0	-1	0	-1	0	0	-1	0	-1	-1	0	-1	-2	-2	/	1	1
OIL	0	0	0	0	0	0	0	-1	0	0	0	0	0	0	0	-1	-1	-1	0	/	1
PRO	0	-1	0	-1	0	0	0	-1	0	0	0	0	0	-1	-1	-1	-1	-1	0	-1	/
Sum	-5	-3	0
Statistic analysis of the proportion of consensus QTL overlapping between pairwise combinations among the 21 investigated traits.
		BoT	BuT	FET	FlT	MaT	MSL	OIL	PBH	PBN	PDm	PH	PLm	PNb	PNm	PNw	PRO	SNPPm	SYb	SYm	SYw	TSWm
	Number of QTL	2	3	9	8	9	6	4	6	11	6	4	6	6	5	5	9	8	5	4	10	8
BoT	2	/	0.8	0.363636	0.4	0.363636	0	0.333333	0	0.153846	0	0	0.25	0	0.285714	0	0.363636	0.2	0	0.333333	0.166667	0
BuT	3	0	/	0.5	0.727273	0.333333	0	0.285714	0	0.142857	0	0	0.222222	0	0.25	0	0.333333	0.181818	0	0.285714	0.153846	0
FET	9	0	0	/	0.470588	0.222222	0	0.153846	0	0.1	0	0	0.133333	0	0.142857	0	0.222222	0.117647	0	0	0.421053	0.117647
FlT	8	0	0	0	/	0.235294	0.142857	0.166667	0	0.210526	0.142857	0.166667	0.142857	0	0.307692	0	0.235294	0.125	0	0.166667	0.222222	0.125
MaT	9	0	0	0	-0.117647	/	0	0.153846	0	0.2	0	0	0.266667	0.133333	0.142857	0	0.222222	0.117647	0	0	0.210526	0.235294
MSL	6	-0.25	-0.222222	-0.133333	-0.142857	-0.4	/	0	0	0.117647	0.285714	0	0	0	0.181818	0	0	0	0	0	0	0
OIL	4	0	0	0	0	0	-0.2	/	0.2	0	0	0.25	0.2	0	0.222222	0	0.153846	0.166667	0.444444	0	0.142857	0
PBH	6	0	0	0	0	0	0	0	/	0	0.166667	0.2	0	0	0	0	0	0	0.363636	0.6	0	0
PBN	11	-0.153846	-0.142857	-0.1	-0.105263	-0.2	-0.117647	-0.133333	0	/	0.235294	0	0	0.117647	0	0.125	0.1	0.105263	0.125	0.133333	0.190476	0
PDm	6	-0.25	-0.222222	-0.133333	-0.142857	-0.133333	-0.166667	-0.2	0	0	/	0.2	0	0.166667	0.181818	0.181818	0	0.142857	0.181818	0.2	0	0.142857
PH	4	0	0	0	0	0	0	0	0	0	0	/	0	0	0	0	0	0	0.666667	0	0	0.166667
PLm	6	0	0	0	-0.142857	-0.133333	-0.333333	0	0	-0.117647	-0.333333	-0.2	/	0.333333	0.545455	0	0.133333	0.285714	0	0	0.125	0.142857
PNb	6	0	0	0	-0.142857	-0.133333	-0.166667	0	0	0	0	0	0	/	0.363636	0	0	0.285714	0	0	0	0.142857
PNm	5	0	0	0	-0.153846	-0.285714	-0.181818	0	0	-0.25	-0.363636	-0.222222	-0.181818	-0.181818	/	0	0.142857	0.461538	0	0	0.133333	0
PNw	5	0	0	0	0	0	0	0	0	0	-0.181818	0	0	-0.181818	-0.2	/	0	0	0	0	0	0
PRO	9	0	0	0	0	0	-0.133333	-0.153846	-0.133333	-0.1	-0.133333	-0.153846	0	0	0	-0.142857	/	0.235294	0	0	0.210526	0
SNPPm	8	0	0	-0.117647	0	-0.117647	-0.142857	0	0	-0.105263	-0.142857	0	0	0	0	-0.153846	0	/	0	0	0.111111	0
SYb	5	0	0	0	0	0	0	0	0	0	0	0	-0.181818	0	-0.2	0	-0.142857	0	/	0.222222	0	0.153846
SYm	4	0	0	0	0	0	0	0	0	0	0	0	0	0	0	0	0	0	0	/	0	0
SYw	10	0	0	-0.105263	0	0	-0.25	0	0	-0.0952381	-0.125	0	0	0	0	0	0	0	0	0	/	0.111111
TSWm	8	0	0	0	-0.125	0	0	-0.166667	0	-0.105263	0	0	-0.142857	-0.142857	-0.307692	0	-0.117647	-0.25	0	0	0	/
