# Supplementary material for: Systematic trait dissection in oilseed rape provides a comprehensive view, further insight, and exact roadmap for yield determination
Source: Biotechnol Biofuels Bioprod. 2022 Apr 19;15:38. doi: 10.1186/s13068-022-02134-w (PMC9019968; doi:10.1186/s13068-022-02134-w)
Supplement: Supplementary file 16 — Additional file 16: Table S9. The annotated genes in the fine-mapped genomic regions of four representative hub-QTL clusters. [file 13068_2022_2134_MOESM16_ESM.xlsx]

## Sheet: Table S9
Table S9. The annotated genes in the fine-mapped genomic regions of four representative hub-QTL clusters.
QTL Cluster	B. napus Gene No.	Chromosome	Start	End	A. thaliana Gene ID	Annotation
QC4	BnaA02G0033900ZS	scaffoldA02	1970401	1973889	AT5G09880.1	Splicing factor, CC1-like
	BnaA02G0034000ZS	scaffoldA02	1974456	1976995	AT5G09900.2	Encodes one of two isoforms for the 26S proteasome regulatory protein (RN) subunit RPN5. For many functions it acts redundantly with the paralogous gene RPN5b but also appears to exert independent effects.
	BnaA02G0034100ZS	scaffoldA02	1979752	1980222	/
	BnaA02G0034200ZS	scaffoldA02	1980740	1981908	AT5G09920.1	Non-catalytic subunit specific to DNA-dependent RNA polymerase II; the ortholog of budding yeast RPB4)
	BnaA02G0034300ZS	scaffoldA02	1982862	1983476	AT5G09940.1	Protein of unknown function (DUF1635)
	BnaA02G0034400ZS	scaffoldA02	1988984	1991208	AT5G09995.3
	BnaA02G0034500ZS	scaffoldA02	1992471	1993636	AT5G10010.1	myosin-H heavy protein;(source:Araport11)
	BnaA02G0034600ZS	scaffoldA02	1995383	1998418	AT5G10030.2	Encodes a member of basic leucine zipper transcription gene family. Nomenclature according to Xiang, et al. (1997).
	BnaA02G0034700ZS	scaffoldA02	2003481	2004857	AT5G10050.1	NAD(P)-binding Rossmann-fold superfamily protein
	BnaA02G0034800ZS	scaffoldA02	2005440	2011848	AT5G10090.1	Encodes one of the 36 carboxylate clamp (CC)-tetratricopeptide repeat (TPR) proteins (Prasad 2010, Pubmed ID: 20856808) with potential to interact with Hsp90/Hsp70 as co-chaperones.
	BnaA02G0034900ZS	scaffoldA02	2013542	2014909	AT5G10120.1	Ethylene insensitive 3 family protein
	BnaA02G0035000ZS	scaffoldA02	2015434	2016285	AT5G10130.1	Pollen Ole e 1 allergen and extensin family protein
	BnaA02G0035100ZS	scaffoldA02	2018429	2021687	AT5G10140.1	MADS-box protein encoded by FLOWERING LOCUS C - transcription factor that functions as a repressor of floral transition and contributes to temperature compensation of the circadian clock. Expression is downregulated during cold treatment. Vernalization, FRI and the autonomous pathway all influence the state of FLC chromatin. Both maternal and paternal alleles are reset by vernalization, but their…
	BnaA02G0035200ZS	scaffoldA02	2023829	2025430	AT5G10150.1	SOK2 is a DUF966 domain containing protein of unknown function. Expressed in discrete domains of the PM. In root endodermis and embryo, expression is in inner basal edges and in basal
	BnaA02G0035300ZS	scaffoldA02	2027454	2028831	AT5G10160.1	Thioesterase superfamily protein
	BnaA02G0035400ZS	scaffoldA02	2029416	2032542	AT5G10170.1	myo-inositol-1-phosphate synthase isoform 3.Expressed in leaf, root and silique. Immunolocaliazation experiments with an antibody recognizing MIPS1, MIPS2, and MIPS3 showed endosperm localization.
	BnaA02G0035500ZS	scaffoldA02	2041532	2043769	AT5G10190.1	Major facilitator superfamily protein
QC8	BnaA06G0399400ZS	scaffoldA06	45746990	45749151	AT2G03220.1	member of Glycosyltransferase Family- 37
	BnaA06G0399500ZS	scaffoldA06	45749204	45751210	AT2G03210.1	member of Glycosyltransferase Family- 37
	BnaA06G0399600ZS	scaffoldA06	45751560	45752945	AT2G03200.1	Atypical aspartic protease which modulates lateral root development.
	BnaA06G0399700ZS	scaffoldA06	45757268	45759541	AT2G03120.1	homologous to Signal Peptide Peptidases (SPP), required for pollen development and pollen germination. No homozygotes could be recovered from a T-DNA insertion mutant. The mRNA is cell-to-cell mobile.
	BnaA06G0399800ZS	scaffoldA06	45760628	45762448	AT1G14170.3	RNA-binding KH domain-containing protein
	BnaA06G0399900ZS	scaffoldA06	45769808	45771397	AT2G03090.1	member of Alpha-Expansin Gene Family. Naming convention from the Expansin Working Group (Kende et al, 2004. Plant Mol Bio). Involved in the formation of nematode-induced syncytia in roots of Arabidopsis thaliana.
	BnaA06G0400000ZS	scaffoldA06	45773689	45774904	AT2G03070.1	Encodes a subunit of the Mediator complex. Regulates plant defense and flowering.
	BnaA06G0400100ZS	scaffoldA06	45776584	45778566	AT2G03060.2	Encodes a member of the MIKC (MADS box, Keratin binding domain, and C terminal domain containing )family of transcriptional regulators. AGL30 is expressed in pollen.It forms heterodimers with other MICK family members.
	BnaA06G0400200ZS	scaffoldA06	45781773	45783075	AT2G03050.1	EMB93. A locus involved in embryogenesis. Mutations in this locus result in embryo lethality.
	BnaA06G0400300ZS	scaffoldA06	45785466	45786021	/
	BnaA06G0400400ZS	scaffoldA06	45786531	45787518	AT2G02990.1	Encodes a member of the ribonuclease T2 family that responds to inorganic phosphate starvation, and inhibits production of anthocyanin. Also involved in wound-induced signaling independent of jasmonic acid. Its expression is responsive to both phosphate (Pi) and phosphite (Phi) in roots.
	BnaA06G0400500ZS	scaffoldA06	45789500	45792662	AT2G02970.1	Encodes a putative apyrase involved in pollen exine pattern formation and anther dehiscence.
	BnaA06G0400600ZS	scaffoldA06	45795180	45796899	AT2G02960.3	RING/FYVE/PHD zinc finger superfamily protein
	BnaA06G0400700ZS	scaffoldA06	45804140	45804872	AT1G06210.1	Encodes a member of the Arabidopsis TOL (TOM1-LIKE) family of ubiquitin binding proteins that acts redundantly in the recognition and further endocytic sorting of a PIN-FORMED (PIN)-type auxin carrier protein at the plasma membrane, modulating dynamic auxin distribution and associated growth responses.
	BnaA06G0400800ZS	scaffoldA06	45807154	45808395	AT2G02950.1	Encodes a basic soluble protein which can independently bind to either PHYA or PHYB, regardless of whether the phytochromes are in the Pr or Pfr state. PKS1 can be phosphorylated by oat phyA in vitro in a light regulated manner. It is postulated to be a negative regulator of phyB signalling.
	BnaA06G0400900ZS	scaffoldA06	45816240	45818463	AT2G02870.3	Galactose oxidase/kelch repeat superfamily protein
	BnaA06G0401000ZS	scaffoldA06	45823540	45826775	AT2G02860.1	encodes a sucrose transporter in sieve elements and a number of sink tissues and cell types. Gene expression is induced by wounding.
	BnaA06G0401100ZS	scaffoldA06	45832877	45833495	AT2G02850.1	Encodes plantacyanin one of blue copper proteins. Involved in anther development and pollination. Expressed in the transmitting tract of the pistil.
	BnaA06G0401200ZS	scaffoldA06	45835150	45841305	/
QC14	BnaA09G0559600ZS	scaffoldA09	57344816	57345545	AT3G61860.1	encodes an arginine/serine-rich splicing factor. transcript is alternatively spliced and is differentially expressed in different tissues (flowers, roots, stems, and leaves) examined. Barta et al (2010) have proposed a nomenclature for Serine/Arginine-Rich Protein Splicing Factors (SR proteins): Plant Cell. 2010, 22:2926.
	BnaA09G0559700ZS	scaffoldA09	57346730	57347450	AT5G17370.1	Transducin/WD40 repeat-like superfamily protein
	BnaA09G0559800ZS	scaffoldA09	57348205	57349656	AT2G46620.1	P-loop containing nucleoside triphosphate hydrolases superfamily protein
	BnaA09G0559900ZS	scaffoldA09	57353926	57355199	AT3G61870.1	plant/protein;(source:Araport11)
	BnaA09G0560000ZS	scaffoldA09	57355937	57356626	AT2G46630.1	serine/arginine repetitive matrix protein;(source:Araport11)
	BnaA09G0560100ZS	scaffoldA09	57359705	57361780	AT3G61880.2	Encodes a cytochrome p450 monooxygenase. Overexpression of this gene allows fruit growth independently of fertilization. The gene is normally expressed only in floral organs(during the Arabidopsis stage 14 flower) and in the funiculus at anthesis.
	BnaA09G0560200ZS	scaffoldA09	57396791	57397098	AT5G63200.1	tetratricopeptide repeat (TPR)-containing protein
	BnaA09G0560300ZS	scaffoldA09	57401071	57401430	AT3G61900.1	SAUR-like auxin-responsive protein family
	BnaA09G0560400ZS	scaffoldA09	57418544	57419110	AT3G61920.1	PADRE protein.
	BnaA09G0560500ZS	scaffoldA09	57421745	57422077	AT3G61930.1	hypothetical protein;(source:Araport11)
	BnaA09G0560600ZS	scaffoldA09	57424170	57425177	AT3G61940.1	Member of Zinc transporter (ZAT) family. Expressed in roots under low zinc conditions.
	BnaA09G0560700ZS	scaffoldA09	57426789	57427774	AT3G61950.2	MYC-type transcription factor which interacts with ICE1 and negatively regulates cold-responsive genes and cold tolerance.
	BnaA09G0560800ZS	scaffoldA09	57428227	57431818	AT3G61960.2	autophagy gene
QC17	BnaC02G0537200ZS	scaffoldC02	63725568	63727317	AT5G63550.2	DEK domain-containing chromatin associated protein
	BnaC02G0537300ZS	scaffoldC02	63733305	63735035	AT5G63590.1	flavonol synthase 3
	BnaC02G0537400ZS	scaffoldC02	63736374	63736541	AT5G63590.1	flavonol synthase 3
	BnaC02G0537500ZS	scaffoldC02	63738693	63741059	AT5G63610.1	significant sequence similarity to plant and animal cyclin-dependent protein kinases, and was classified as an E-type CDK with a SPTAIRE cyclin binding motif in the kinase domain.
	BnaC02G0537600ZS	scaffoldC02	63741962	63744380	AT5G63640.1	Encodes a member of the Arabidopsis TOL (TOM1-LIKE) family of ubiquitin binding proteins that acts redundantly in the recognition and further endocytic sorting of a PIN-FORMED (PIN)-type auxin carrier protein at the plasma membrane, modulating dynamic auxin distribution and associated growth responses.
	BnaC02G0537700ZS	scaffoldC02	63745681	63746115	AT5G63660.1	Predicted to encode a PR (pathogenesis-related) protein. Belongs to the plant defensin (PDF) family with the following members: At1g75830/PDF1.1, At5g44420/PDF1.2a, At2g26020/PDF1.2b, At5g44430/PDF1.2c, At2g26010/PDF1.3, At1g19610/PDF1.4, At1g55010/PDF1.5, At2g02120/PDF2.1, At2g02100/PDF2.2, At2g02130/PDF2.3, At1g61070/PDF2.4, At5g63660/PDF2.5, At2g02140/PDF2.6, At5g38330/PDF3.1 and At4g30070/PDF…
	BnaC02G0537800ZS	scaffoldC02	63746595	63748687	AT5G08560.3	WRDR26 is a WD-40 repeat containing protein initially identified as an interacting partner RanBPM. Its expression is induced by abiotic stress as well as various plant growth regulators including IAA, ABA and ethylene. Role as a novel modulator of redox homeostatis, responding to developmental and stress signals to regulate leaf senescence.
	BnaC02G0537900ZS	scaffoldC02	63749661	63750886	AT5G63670.1	Transcription elongation factor SPT4 homolog 2. T-DNA mutant is more susceptible to the biotroph Hpa.
	BnaC02G0538000ZS	scaffoldC02	63753721	63756637	AT5G63680.1	Pyruvate kinase family protein
	BnaC02G0538100ZS	scaffoldC02	63757352	63758680	AT5G63690.1	Nucleic acid-binding, OB-fold-like protein
	BnaC02G0538200ZS	scaffoldC02	63758802	63760685	AT5G63760.2	RING/U-box superfamily protein
	BnaC02G0538300ZS	scaffoldC02	63761464	63765635	AT5G63770.1	a member of the diacylglycerol kinase gene family. Encodes a functional diacylglycerol kinase. Involved in root elongation and plant development. Gene expression is induced by wounding or cold.
	BnaC02G0538400ZS	scaffoldC02	63771294	63772570	AT5G63780.1	Encodes SHA1 (shoot apical meristem arrest), a putative E3 ligase (a RING finger protein) required for post-embryonic SAM maintenance. The mutant sha1-1 shows a primary SAM-deficient phenotype at the adult stage.
	BnaC02G0538500ZS	scaffoldC02	63773191	63774288	AT5G63790.1	Encodes a member of the NAC family of transcription factors. ANAC102 appears to have a role in mediating response to low oxygen stress (hypoxia) in germinating seedlings. Its expression can be induced by beta-cyclocitral, an oxidized by-product of beta-carotene generated in the chloroplasts, mediates a protective retrograde response that lowers the levels of toxic peroxides and carbonyls, limitin…
	BnaC02G0538600ZS	scaffoldC02	63778286	63781304	AT5G63800.1	Involved in mucilage formation. Mutants form columella and outer cell wall architecture of the mucilage cells resembles wild-type. However, mum2 seeds completely lack seed coat mucilage. This mutation appears to represent a later step in the development of this cell-type. Encodes a beta-galactosidase involved in seed coat mucilage biosynthesis. Member of Glycoside Hydrolase Family 35
	BnaC02G0538700ZS	scaffoldC02	63798240	63799961	AT5G63800.1	Involved in mucilage formation. Mutants form columella and outer cell wall architecture of the mucilage cells resembles wild-type. However, mum2 seeds completely lack seed coat mucilage. This mutation appears to represent a later step in the development of this cell-type. Encodes a beta-galactosidase involved in seed coat mucilage biosynthesis. Member of Glycoside Hydrolase Family 35
	BnaC02G0538800ZS	scaffoldC02	63803551	63805757	AT5G63850.1	Amino acid transporter whose expression is downregulated by dehydration.
	BnaC02G0538900ZS	scaffoldC02	63806956	63810374	AT5G63860.1	UV-B-specific signaling component that orchestrates expression of a range of genes with vital UV-protective functions. Located in the nucleus and the cytosol. Associates with chromatin via histones. UV-B light promotes URV8 protein accumulation in the nucleus. UVR8 interaction with COP1 is negatively regulated by RUP1 and RUP2.
	BnaC02G0539000ZS	scaffoldC02	63810632	63811318	/
	BnaC02G0539100ZS	scaffoldC02	63815219	63816415	AT1G35410.1	Protein of unknown function (DUF1184)
	BnaC02G0539200ZS	scaffoldC02	63819950	63825752	AT5G63920.1	Encodes topoisomerase 3alpha. Suppresses somatic crossovers. Essential for resolution of meiotic recombination intermediates.
	BnaC02G0539300ZS	scaffoldC02	63827802	63831008	AT5G63940.1	Protein kinase protein with adenine nucleotide alpha hydrolases-like domain
	BnaC02G0539400ZS	scaffoldC02	63831379	63833337	AT5G63970.2	Encodes a ubiquitin ligase that is an essential upstream modulator of JA signaling in response to various stimuli.
	BnaC02G0539500ZS	scaffoldC02	63851055	63852783	AT5G63990.1	Inositol monophosphatase family protein
	BnaC02G0539600ZS	scaffoldC02	63853582	63855601	AT5G64000.1	3'(2'),5'-bisphosphate nucleotidase
	BnaC02G0539700ZS	scaffoldC02	63856619	63857508	AT5G64020.1	Encodes a member of the TBL (TRICHOME BIREFRINGENCE-LIKE) gene family containing a plant-specific DUF231 (domain of unknown function) domain. TBL gene family has 46 members, two of which (TBR/AT5G06700 and TBL3/AT5G01360) have been shown to be involved in the synthesis and deposition of secondary wall cellulose, presumably by influencing the esterification state of pectic polymers. A nomenclature…
	BnaC02G0539800ZS	scaffoldC02	63857509	63858179	AT5G64020.1	Encodes a member of the TBL (TRICHOME BIREFRINGENCE-LIKE) gene family containing a plant-specific DUF231 (domain of unknown function) domain. TBL gene family has 46 members, two of which (TBR/AT5G06700 and TBL3/AT5G01360) have been shown to be involved in the synthesis and deposition of secondary wall cellulose, presumably by influencing the esterification state of pectic polymers. A nomenclature…
	BnaC02G0539900ZS	scaffoldC02	63863147	63863396	/
	BnaC02G0540000ZS	scaffoldC02	63864949	63867635	AT5G64020.1	Encodes a member of the TBL (TRICHOME BIREFRINGENCE-LIKE) gene family containing a plant-specific DUF231 (domain of unknown function) domain. TBL gene family has 46 members, two of which (TBR/AT5G06700 and TBL3/AT5G01360) have been shown to be involved in the synthesis and deposition of secondary wall cellulose, presumably by influencing the esterification state of pectic polymers. A nomenclature…
	BnaC02G0540100ZS	scaffoldC02	63875076	63879016	AT5G64030.1	S-adenosyl-L-methionine-dependent methyltransferases superfamily protein
	BnaC02G0540200ZS	scaffoldC02	63879062	63879753	AT5G64040.1	Encodes the only subunit of photosystem I located entirely in the thylakoid lumen. May be involved in the interaction between plastocyanin and the photosystem I complex. Phosphorylation of this protein is dependent on calcium.
	BnaC02G0540300ZS	scaffoldC02	63880768	63887981	AT5G64070.1	Encodes a phosphatidylinositol 4-OH kinase, PI-4Kbeta1. Arabidopsis contains 12 PI-4Ks in three separate families: PI-4Kalphs, PI-4kbeta, and PI-4Kgamma. PI-4Kbeta1 is 83% identical to PI-4kbeta2 encoded by At5g09350. Interacts with the RabA4b GTPase. Important for polarized root hair growth as the loss of this gene and its close relative PI-4kbeta2, leads to the formation of abnormal root hairs.
	BnaC02G0540400ZS	scaffoldC02	63888546	63889614	AT5G64080.2	Bifunctional inhibitor/lipid-transfer protein/seed storage 2S albumin superfamily protein
	BnaC02G0540500ZS	scaffoldC02	63893796	63895728	AT5G64100.1	Class III peroxidase cell wall-targeted protein localized to the micropylar endosperm facing the radicle. Involved in seed germination.
	BnaC02G0540600ZS	scaffoldC02	63935647	63936993	AT5G64120.1	Encodes a cell wall bound peroxidase that is induced by hypo-osmolarity and is involved in the lignification of cell walls. Class III peroxidase cell wall-targeted protein localized to the micropylar endosperm facing the radicle. Involved in seed germination.
	BnaC02G0540700ZS	scaffoldC02	63939058	63939820	AT5G64130.1	cAMP-regulated phosphoprotein 19-related protein
	BnaC02G0540800ZS	scaffoldC02	63960517	63960967	/
	BnaC02G0540900ZS	scaffoldC02	63976197	63976656	/
	BnaC02G0541000ZS	scaffoldC02	63981366	63982081	/
	BnaC02G0541100ZS	scaffoldC02	63983784	63984536	/
	BnaC02G0541200ZS	scaffoldC02	63985652	63989849	AT4G24260.3	Encodes a protein with similarity to endo-1,4-b-glucanases. KOR3 is induced by nemotodes and is expressed in syncitia induced by Heterodera schachtii.May be involved in the development and function of syncitia.
	BnaC02G0541300ZS	scaffoldC02	63997946	63999495	AT5G64170.2	LNK1 is a member of a small family (4 proteins) in Arabidopsis that have some overlap in function. LNK1 functions in the integration of light signaling and circadian clock. It is regulated by the clock TOC1 complex.Functions as a transcriptional coactivator.
	BnaC02G0541400ZS	scaffoldC02	64000677	64002320	AT5G64230.1	1,8-cineole synthase;(source:Araport11)
	BnaC02G0541500ZS	scaffoldC02	64003095	64005206	AT5G41770.1	crooked neck protein, putative / cell cycle protein, putative
	BnaC02G0541600ZS	scaffoldC02	64007639	64009585	AT5G64240.2	Encodes a type I metacaspase. Two Arabidopsis metacaspases, AT1G02170 (MC1) and AT4G25110 (MC2) antagonistically control programmed cell death in Arabidopsis. MC1 is a positive regulator of cell death and requires conserved caspase-like putative catalytic residues for its function. MC2 negatively regulates cell death. This function is independent of the putative catalytic residues. A third type I…
	BnaC02G0541700ZS	scaffoldC02	64013654	64014187	/
	BnaC02G0541800ZS	scaffoldC02	64020237	64020614	/
	BnaC02G0541900ZS	scaffoldC02	64025602	64026516	AT5G64260.1	EXORDIUM like 2
	BnaC02G0542000ZS	scaffoldC02	64035303	64036130	AT1G53210.1	Encodes a Na+/Ca 2+ exchanger-like protein that participates in the maintenance of Ca 2+ homeostasis. The mRNA is cell-to-cell mobile.
	BnaC02G0542100ZS	scaffoldC02	64066003	64074856	AT5G64280.1	dicarboxylate transporter 2.2
	BnaC02G0542200ZS	scaffoldC02	64075589	64075891	AT5G64290.1	dicarboxylate transport 2.1
	BnaC02G0542300ZS	scaffoldC02	64077382	64078002	AT5G64310.1	Encodes arabinogalactan-protein (AGP1). The mRNA is cell-to-cell mobile.
	BnaC02G0542400ZS	scaffoldC02	64078234	64080582	AT5G64320.1	MTL1 is a mitochondria localized PRR protein involved in mitochondrial protein translation and group II intron splicing.
	BnaC02G0542500ZS	scaffoldC02	64082434	64083150	AT5G64340.1	Encodes a bHLH(basic helix-loop-helix)-type transcription factor SAC51 [suppressor of acaulis 51]. Upregulation of SAC51 reverses the dwarf phenotype caused by a loss-of-function mutation in ACL5 (Arabidopsis thaliana ACAULIS 5) gene, suggesting that activation of SAC51 may lead to the expression of a subset of genes required for stem elongation.
	BnaC02G0542600ZS	scaffoldC02	64083406	64083641	AT5G64341.1
	BnaC02G0542700ZS	scaffoldC02	64085761	64087141	AT5G64350.1	Encodes FK506-binding protein 12 (FKBP12 or FKP12). FKP12 overexpression dramatically enhances rapamycin sensitivity, whereas rapamycin inhibition is relieved in transgenic plants deficient in FKP12.
	BnaC02G0542800ZS	scaffoldC02	64087672	64088772	AT5G64360.4	EIP9 interacts with EMF1 to regulate flowering. It functions partially redundantly with SDJ2 and SDJ3 and interacts with SUVH1 and SUVH3 to form a SUVH-SDJ complex. The complex binds promoters with DNA methylation and mediates transcriptional activation of promoter methylated genes.
	BnaC02G0542900ZS	scaffoldC02	64089370	64093893	AT5G64410.1	oligopeptide transporter
	BnaC02G0543000ZS	scaffoldC02	64096256	64098472	AT5G64420.1	DNA polymerase V family
	BnaC02G0543100ZS	scaffoldC02	64101483	64101716	AT5G64420.1	DNA polymerase V family
	BnaC02G0543200ZS	scaffoldC02	64108827	64109288	AT5G64420.1	DNA polymerase V family
	BnaC02G0543300ZS	scaffoldC02	64110728	64112294	AT5G64430.1	Octicosapeptide/Phox/Bem1p family protein
	BnaC02G0543400ZS	scaffoldC02	64114294	64118393	AT5G64440.1	AtFAAH (fatty acid amide hydrolase) modulates endogenous NAEs (N-Acylethanolamines) levels in plants by hydrolyzing NAEs to ethanolamine and their corresponding free fatty acids. NAE depletion likely participates in the regulation of plant growth. The mRNA is cell-to-cell mobile.
	BnaC02G0543500ZS	scaffoldC02	64119838	64120044	AT5G64470.3	Encodes a member of the TBL (TRICHOME BIREFRINGENCE-LIKE) gene family containing a plant-specific DUF231 (domain of unknown function) domain. TBL gene family has 46 members, two of which (TBR/AT5G06700 and TBL3/AT5G01360) have been shown to be involved in the synthesis and deposition of secondary wall cellulose, presumably by influencing the esterification state of pectic polymers. A nomenclature…
	BnaC02G0543600ZS	scaffoldC02	64121027	64128125	AT5G61720.1	Protein of unknown function (DUF1216)
	BnaC02G0543700ZS	scaffoldC02	64140293	64141738	AT5G64530.1	xylem NAC domain 1
	BnaC02G0543800ZS	scaffoldC02	64143865	64145541	AT5G64550.1	loricrin-related
	BnaC02G0543900ZS	scaffoldC02	64149127	64151497	AT5G64560.1	Transmembrane magnesium transporter that is located in plasma membrane of microspores to take up Mg from the locule. One of 9 family members.
	BnaC02G0544000ZS	scaffoldC02	64152482	64155992	AT5G64570.1	Encodes a beta-d-xylosidase that belongs to family 3 of glycoside hydrolases.
	BnaC02G0544100ZS	scaffoldC02	64182156	64182485	AT5G64680.3	mediator-associated protein;(source:Araport11)
	BnaC02G0544200ZS	scaffoldC02	64183508	64184672	AT5G64690.1	neurofilament triplet H protein-related
	BnaC02G0544300ZS	scaffoldC02	64185744	64188856	AT5G64710.1	Putative endonuclease or glycosyl hydrolase
	BnaC02G0544400ZS	scaffoldC02	64189365	64189672	/
	BnaC02G0544500ZS	scaffoldC02	64198793	64204679	AT5G64740.1	Encodes a cellulose synthase isomer. CESA6 mutants have cellulose defect in the primary cell wall. Multiple lines of evidence suggest that CESA6, along with CESA1 and CESA3 are present in the same plasma membrane complex for cellulose biosynthesis. CESA2 and CESA5 are related to CESA6, having partially redundant roles. As inferred from the null role of secondary wall-type CesAs, included in a set…
	BnaC02G0544600ZS	scaffoldC02	64215633	64217428	AT5G64750.1	Encodes a putative transcription factor containing an AP2 domain. Is a member of the ERF (ethylene response factor) subfamily B-4 of ERF/AP2 transcription factor family. Expressed in response to ABA, osmotic stress, sugar stress and drought. Mutants are hypersensitive to these stresses. May be involved in regulation of ABA mediated stress response. The mRNA is cell-to-cell mobile.
	BnaC02G0544700ZS	scaffoldC02	64218043	64218293	AT5G09900.3	Encodes one of two isoforms for the 26S proteasome regulatory protein (RN) subunit RPN5. For many functions it acts redundantly with the paralogous gene RPN5b but also appears to exert independent effects.
	BnaC02G0544800ZS	scaffoldC02	64219724	64220127	AT5G64770.1	Encodes a root meristem growth factor (RGF). Belongs to a family of functionally redundant homologous peptides that are secreted, tyrosine-sulfated, and expressed mainly in the stem cell area and the innermost layer of central columella cells. RGFs are required for maintenance of the root stem cell niche and transit amplifying cell proliferation. Members of this family include: At5g60810 (RGF1), …
	BnaC02G0544900ZS	scaffoldC02	64222000	64223940	/
	BnaC02G0545000ZS	scaffoldC02	64234409	64238033	AT5G64810.1	member of WRKY Transcription Factor; Group II-c. Involved in jasmonic acid inducible defense responses.
	BnaC02G0545100ZS	scaffoldC02	64240891	64241172	/
	BnaC02G0545200ZS	scaffoldC02	64243129	64246526	AT5G64840.1	ABCF5 is one of five members of the ABCF gene family in Arabidopsis, which are homologs of the yeast ABCF protein GCN20.
	BnaC02G0545300ZS	scaffoldC02	64282771	64283537	AT5G64890.1	elicitor peptide 2 precursor
	BnaC02G0545400ZS	scaffoldC02	64287095	64288212	AT5G64905.1	elicitor peptide 3 precursor
	BnaC02G0545500ZS	scaffoldC02	64292319	64292933	AT2G29180.1	transmembrane protein
	BnaC02G0545600ZS	scaffoldC02	64297020	64308215	AT5G65050.1	MAF2. Originally published as Agamous like MADS-box protein AGL31. One of a group of MADS box genes involved in control of flowering time. Four variant sequences have been identified for this locus but have not been characterized for differences in expression pattern and/or function.
	BnaC02G0545700ZS	scaffoldC02	64315985	64318722	AT5G64960.1	Encodes CDKC;2, part of a CDKC kinase complex that is targeted by Cauliflower mosaic virus (CaMV) for transcriptional activation of viral genes. Also regulates plant growth and development. Co-localizes with spliceosomal components in a manner dependent on the transcriptional status of the cells and on CDKC2-kinase activity. Expression of CDKC2 modifies the location of spliceosomal components.
	BnaC02G0545800ZS	scaffoldC02	64319179	64321160	AT5G64970.1	Mitochondrial substrate carrier family protein
	BnaC02G0545900ZS	scaffoldC02	64329294	64331804	AT5G65020.1	Annexins are calcium binding proteins that are localized in the cytoplasm. When cytosolic Ca2+ increases, they relocate to the plasma membrane. They may be involved in the Golgi-mediated secretion of polysaccharides.
	BnaC02G0546000ZS	scaffoldC02	64343097	64343575	AT5G65040.1	IRM1. senescence-associated family protein
	BnaC02G0546100ZS	scaffoldC02	64355915	64359701	AT5G65050.3	MAF2. Originally published as Agamous like MADS-box protein AGL31. One of a group of MADS box genes involved in control of flowering time. Four variant sequences have been identified for this locus but have not been characterized for differences in expression pattern and/or function.
	BnaC02G0546200ZS	scaffoldC02	64372943	64374965	AT5G65070.1	MAF4. Originally published as Agamous like MADS-box protein AGL69. Encodes MADS-box containing FLC paralog. Five splice variants have been identified but not characterized with respect to expression patterns and/or differing function. Overexpression of the gene in the Landsberg ecotype leads to a delay in flowering, transcript levels of MAF4 are reduced after a 6 week vernalization.
	BnaC02G0546300ZS	scaffoldC02	64386734	64388944	AT5G65070.1	MAF4. Originally published as Agamous like MADS-box protein AGL69. Encodes MADS-box containing FLC paralog. Five splice variants have been identified but not characterized with respect to expression patterns and/or differing function. Overexpression of the gene in the Landsberg ecotype leads to a delay in flowering, transcript levels of MAF4 are reduced after a 6 week vernalization.
	BnaC02G0546400ZS	scaffoldC02	64390351	64390611	/
	BnaC02G0546500ZS	scaffoldC02	64392866	64394330	/
	BnaC02G0546600ZS	scaffoldC02	64414361	64416246	AT5G65090.2	Encodes a protein involved in root hair morphogenesis and tip growth. Required for restricting both the size of the root-hair initiation site and the width of the root hairs during the transition to tip growth, but, apparently, is not required for normal subsequent tip growth.
	BnaC02G0546700ZS	scaffoldC02	64421024	64421851	AT5G65130.1	encodes a member of the DREB subfamily A-6 of ERF/AP2 transcription factor family. The protein contains one AP2 domain. There are 8 members in this subfamily including RAP2.4.
	BnaC02G0546800ZS	scaffoldC02	64423384	64425751	AT5G65140.1	Haloacid dehalogenase-like hydrolase (HAD) superfamily protein
	BnaC02G0546900ZS	scaffoldC02	64451957	64452567	AT5G65158.1	Lipase/lipooxygenase, PLAT/LH2 family protein
	BnaC02G0547000ZS	scaffoldC02	64453080	64454572	AT5G65165.1	One of three isoforms of the iron-sulfur component of the succinate dehydrogenase complex, a component of the mitochondrial respiratory chain complex II. The product of the nuclear encoded gene is imported into the mitochondrion. Transcripts appear during seed maturation, persist through desiccation, are abundant in dry seeds, and markedly decline during germination.
	BnaC02G0547100ZS	scaffoldC02	64460027	64460992	AT5G65170.1	VQ motif-containing protein
	BnaC02G0547200ZS	scaffoldC02	64467550	64469211	AT5G65200.1	Encodes a protein containing a U-box and an ARM domain. This protein has E3 ubiquitin ligase activity based on in vitro assays.
